# Supplementary material for: A Point Mutation in a lincRNA Upstream of GDNF Is Associated to a Canine Insensitivity to Pain: A Spontaneous Model for Human Sensory Neuropathies
Source: PLoS Genet. 2016 Dec 29;12(12):e1006482. doi: 10.1371/journal.pgen.1006482 (PMC5198995; doi:10.1371/journal.pgen.1006482)
Supplement: S1 File — (TXT) [file pgen.1006482.s001.txt]

Supplementary Figure S1. Canine GDNF-AS sequences of the 12 isoforms.

>TCONS_00182459_XLOC_061620_-_4:70873906-70924394_NA
AAGAGGCCCCGACGTCCCTAGAAAGGGGTGGTTCAGCCTGAAACATGtctatataataaa
gtaacagaaatttccgttttcccttgacagtttgagactggaggagactggagggaggaa
cagagatctggtgtctggaaaatggggagaagatgagtgaggaaatatccagctggagag
gAGTGACAGAAGAAAGCTCTGGCTGTTGGGAGGTTCCTGTCAAAGCAGACATTCCTGTCA
TGAGCCTTGTAAAGGATAAACAAACAAGCACATGAACACATggactggaCTACAGAAAAT
TCTGAGAGGCctttcatctataccatgcctgcagttacccttctcagcaatgtgacagat
ggaggtgatcatccctacttcacagatgaagaaactgaaaaagcttaccccaggccatat
agctggcccatgatggagttggagatttattctcaaattctgctgTTGTTCCCTGAAGGT
TTATTGCATCTGATAGAGAAGACACTTTTGTTTCATCTGCCATTTGAGGCAGCGCTGAAG
CTGGGATGTGAATGATGGTAATTAGGCTTGTGGATTTAGCCCAGGCTGAGCAAAGGGAAG
GAAGTTCTTGTCTGGACTAGTGCTCATCATCCCTGCACTTCCTTTATTCAGCTTTGGTGT
CAGCTGGAAGAATTGATTTTTCTTTTTTCTCTTAAACTAAGCTTCCAATTTGGATATATA
TCAAAATCCAAGGAAAGATGATAAGAGAAATATTTCACGAGCAACATACTACCATTAAAG
AGGAATTGTGGAGCATAAAGGATGATATGTTTTGGTTTATTGAACATTAACTGAAGCTGA
AGAAAGCAACTTAAAGGTCAAAATGAGCCTGGGACTTGGTGACTGAGCATCAAAGGagag
catcttagaagttgagagaggctcagactcttttattttttaggttcctagaaaaaaatg
gacaattgcTTTAATGTAGACAGAGCCCTTCAAAAGGATGAAAGGTTGAGTTCTGAAGGA
CCAGATATTCCTTTTCTAGAACCTACCATGGTTGGAAAATGGAAATGACTTTTTTGTAGG
ATAACTGCTTGCCTCTTCCCTAGACCTTAGGCAAACTGATAATCATATCTATATTCTATG
TCTGTAATCCTAACCCCAGgtacagtgccaggtactcagtgagtacttccataaataatg
gctttGAGAAAGGTACAAATGAGAATAAAAGACAAAAGACAGCATGTGATGCTGAAGTTA
GGTCTACCTTCTCTAGCcagtggttcccaagctttgaatttcatagAGGAGGGCAAGATG
ACGCCTGGAATGGTGAGACGTCTTGCAGATTGGATTCTGGGGACACGGGAAAGATAAAGA
GTAACACTGTGCTAGAAGGAAATTCTGCTTAAGCCCGTTCATGGAATGAGGATTCCCTCC
CTTTTTTATTGCTTTGCACTCTTACCTTCTATTttgtaaatttctagtacatgtaaaaat
gtgtacaatatctgcatatagtttaaaaataaaaatgtaaacacttgtagatctcccctc
cacttaagaatatttccaaaactattgaatctccctgtctgccttactcctattggatcc
cccacctccctgagacaccagtttgaattttgcatattttcttgctttccatcatgtttt
accaacatatatacatctctaatcaatatgttgtttagttttttctgtcttaacctcaca
gaaatggagtcatgtcttgtcttctgcttagcatcatattctagaatatttatatcattg
cagaaagttctgttggactgcacatctctagatatttatccatggtgttgagtggagatt
catccatgatgtgtgggtcattagtattcgttgctgtataatgttctgctatgtgaataa
ccaccctgtatttattcatttcacagttgctggatatttggtatatttctaggttttttt
tgcttttacaaaatgtttacatgaattttgtgtctgtcttttggtgcaAAAGCTTCTTGA
AGGAGAAGCTCCTTCTATCCAGAGGTTGATGTGCTGGTTGTTTCTTCTAGCCTAGATGCC
ATCCCAAGGAATAACATGATGAAAATCTCAGCATTTTTCTATTTTCTTGTTCAAAATAGA
TAAAGGTCTTGAATATGTGGGAGAATAAACTGTTTAAGTGGATTACTAGGTTCTGGATTA
CCAGGTATGATCTGAAAAAGAGCACAGGAGCCAATGAAGACATTGGCTGCaaaaaaaaaa
aaaaaaaaaagaaaaaaaaaaagaaaCCACAACAAATTTTTAAAAAATACAACAAGTTCA
TTAGGCCATCATTTAGGCATATTGGCAGCTGAACAGCATTTTCTTACCATTGTGGGAGAG
AAAGATGGGTTTACCCTTGACAAGGTTTGTGCTATATTTGAACACAGGCACTGCACCACA
AGAAAGGAAAGATGTTGCAGAATAGAAGGCTATGGGGAGATAAAACCTAAGCATAAACAG
GGGAGGATGAGGAGTTGGAAGGGCACAAGGAGAGGCAGGGACTGTATTTATTAAAATGAA
TGAAAAGGCCAGTATTATTTAGCCCACAAAAGTGAAGACTGAAAGGATAGTATCATGAAG
AGTTCACAAGTTCTGAATTTCTAAAGTATTCTTTGAAAGGCAAACTTATTGTAATATTAA
AAAGTCCCACTTCATATTGGGTAATGTACTTTTGTTTCTTACTGAAGAATTGAGGCAAGT
TTACAAGAACTATGTGTTTATGGTTGATAGAGTTGGCTGTGGAGGGAACAGATTTAAttt
ttttttgtttgttttttgtttttttagttttGATCTGACTTTTTGAGTTCACATCAAAGG
GCACCACTGTGTCCTTCCATAAGATGCTTTTTGGGATCTCTGTCACAGCTAGTATCCTGA
TCCAGAAGAGCAGTTCTTTTGTTTTTATAGAAGAGTTTTTATGTCTTAAGCATCTTCTGA
TCTTCCAGGATTGATTTTATAGGCGAATCCAGATGATGCTAGCATTTGGGGTAGTGGTAA
GAGCTAATACTATGACAGCTATTGATAGTTCATACTTTTTACTAAAAGTGGAATGAGGGG
AGCCAGTCCCCAGAGGTTGGTAGAGATCCCAGGGAATACTGTGGGCTCATAATACTTCTG
ATTAACCAGTGACATTGGCCACCAAATTTGAACTCTATGCAGATGGAATCAACATCAAAA
CATAAAGTAAGAAAGaaaaaaaaaaaaGCATCCTATTAAAGAAGCCCCTCTTGGGCACCC
ATCATTTCCTTAAAGAAACCAATATAACAATGAATAAGAATGAGATTCTCTTACATACTT
AACATGCAGCATCTAGGAAATCCAAAGACGGTTTAATCTTGGGTTTTTAACTCCCTTCTC
TAAAAATAATATGTAACATCATTTAGCCATCTGACTCAAGGATCTAGGTGCATTCCAATC
CAATAGGCACATTTTCCTAAATTACTTTATAAATGATAGAACCATCTGACCTTGAATGCC
CCAGGACCTTATGAAAACAGATGAGCTGATGTTTAAAtggagtctctaagccttaagagg
gcaggcactgtgtctgtctagttcatcatcatgttctagtacctattttagtggctggca
cataatagatgcacataacagttggattaattaataaatAATACAAGAATGATTTGAGGT
TTTCTTTTAATTTATAGTTCTATGTATTAAGTACAGCTATTGGGCTTTTATACCTTAATT
TGTCAACACCTATCTAGTGGTTATTTAACTCAGATATTGTTCAGCATTGTTTTATATGTT
CCTTaaaaaaaaaaaaaGCAAACAAGTAGGTACTTTTGGTGGAAATGAGCATCTGGGGAG
ATGGAATTGGACTCTTAATTGGAGGCTCTAAGAACATTCATGCTTGAATTCTTCTGGGGT
GAGAGAGTATCACCCTCCAGATCTTAAGAGTTCTTAAAAGGGAGGTGTAGTATTTCAGAA
ACAACCCTTTCAAGCCTTAATGCCTTTCATCAAAGGCTTTTAAAGCACTTTGCCTTTAAC
CGGGTCCATGTCTACCTCCTGCCTAGCTTACACACATGCCTCCCTTTGAGGTCAGTAGAG
GCTAATAGTGCTGAGAAAACAAGCCAGTGTACTCAGTGGAGGATGCAACTAGCTGTATTT
CAGTCTTGCATGTGAGTGTACACCTGAGACTTCAAATAATTCAGTGTAGGCCAGTATGAA
ATGAAGCATGAGGGCCAAAGAAAAtcagctgccagatgaaaggaatttagatttcagaat
tagagccttctctgaatggaacagtttgtcacgggaggtagtgaggtccttatcattgga
gatattagcagTGCTGTGGCAAGAGGAGTGGGCAGGACTTAGGCTCAAGATGGAGGGACC
AGCTTCATGGACAATAAGAACACCCACTCCTCCATGTCTATGAGTATATCGAGTCTGCCT
CTCTTTCTTGGAAGAAGTCATCATACATCTTCAATTTACTTGGACATTCACCCACCCACA
TTTCCCCCCTCTTACTCAAGTTTAGTGAGAGAGAGGCAAATGACTTCACCCTTGTTACAA
GTCAGGTTGGAATCAGAAATGAATTTTAAAAGGAGCTTCCAGGTAGGCTTTGGACTAGGA
CATATTCATCGCTGTTATTCCAAGTGAGGACTCTGAGCAATGAAGGAATCTGAATCAGCA
ATGATTTGGTTGGGTTTCCTATTCTATACTTGTTAAGGCAGGACATGGCACTAGTAAATT
TTATCATGGCTAATCAAGTCATTAATTGTCAGTGTTGACTTTTCTTGGAGATCAGTGTCT
GAGTGTGTTTGCTTAGTCTGGTGagtggctctcaaactttagtgtgcattagaattatcc
ccaggggcttgtttaatggcagatttctgggccccaccctcagattttctgattcagtag
gtctgggttgtggccagagaatttgcctttttagcaactttccagatgtattagttttct
tatgctgctataacaagttgttagaacttcagtggcttaaaacaacacgttttttattcc
atagttctgcaggacagaagtccaaaatgggtctgggcaggctaaaatcaaggtgtggca
gggttgtatggaggtcctatgggaagaatctgtttccttgcattttctagtttctagacg
ctgctcgcattccttcctccatggctatcttccatcttcaaagccagcaatgactggttg
agtctcaccatgctctctatctggttcttcactcttcctcttccctcttacccatttaat
gatctttgtgattacatggataattctttattttaaagtgaactgttggggatccctggg
tggcacagtggtttggcacctgcctttggcccagggcgcgatcctggagacccgggatcg
ggtcccatgtcgggctcccggtgcatggagcctgcttctccctctgcctgtgtctcttcc
tctctctctctcactgtgtgcctatcataaataaataaaaataaataaataaataaataa
ataaataaataaagtgaactgtttagcagctttaacttcatctgaaacttaattcttctt
agctgtgagacatatattcctaggtctcagggattaggatgtggacatcattggggggcc
tttattcttcccataccataAcaggtgatcattgctgtaggcctggggactttactttga
gaaccTTTGGTTAAGTGACTTGAGGGACTGATTAGAGGCTGCATAGTTATGAAGAATACA
GCTTGTCAAAAAAATTGGACAGGAAAATGTATATCTTATAGAAAATTAGCATTTTGTGTG
GTTTATTTTTTTATCAAACTTTTATGCAAAATGCAACTCTGTAAAATATTAATCCCAAGA
ATCTTGTGGACATTCAGACAGAAGGACTAAAAAAAGGCCTCTTTCCCATGACTGCAGCAC
TCTCCCCTACTGCTATTAGTCTGATTCACCTCTTGTACCTGTGTTGTCTTTGCTGCTGTC
ATGATGATTACCTGCCACATTGTTCCCATTCTCTTACCTATTGAGACCCTGCTCCTTTTT
AAGGCTCAGTTTGGAGACTCTCTCTGTCATGATGCCTTCCCCAATTGCTCTAGCTGAAAG
ATCATTGCTGgtttactagatgccctcacacatgaaatcattagttcctgtgacagtgtt
gtgaggtgggcagtatctacatttcacagatggaaaGAACGGGCAACATACttttttttt
tttttaagattttatttattcattcatgagagacacagagacagaaagagaggcagagac
acaggcagagggagaagcaggcttcccacaaggagcctgatatgggactcaatcccggat
cctgggatcacgccctgagccaaaggcagatgctcaactgctgagccacccaggcgtcct
aggcaacatactttaGTGAACTGCTCAAGTTCACCCAACACTTTCAGGGCTGGGACTCAG
TCTCtgccatcacctgaatgttcatgtctcccaaaattcctatgttgaaacccaacaccc
agggtggagccctcatgatttggattagcgctctatgtaagacactctagagctccctgg
cccctcttaccatggtggggacacagcaagaagacagccatccatgaaccaggaattctt
catcagataccaaatctgctggatccttgatcttgcacttctagcttctagaactataag
aataaatgtttgttgtgaactaccaatctgtggcatttccattatggcagcatgaacaga
ctaagTCCCTGAAACTATGACTCTAAAGCTGATCTTGTCTAGCATTGTGAAGAAGGATGG
GCATTTTCTGGGAAACTTATAGTTAGTGAATTTCAGTTTGACTGACTGCATTTAAGCCTT
AGGTAAACTCCTTTCCAGTCAGTCTATGTTAAAGGAAAATTCTCTTTTGTTATGCTACTC
TTTATTGGGTAGCATATTTTTAAAATTCTTATAAATGGAGATAGAAGCCCTTGCTTATGA
ATTTAATTTGTCAAATACAAATGCTGTCATGATAATTATTATGTGCAATTGAGATGAGCC
CCTATCATTCTCAGCTTCATTCCTGGAGTTTCAAAGAAAGAGGCTCTTGGAGTGATAAAA
ATCACAGATTTGGAACAAGGTTTGTTAAAATCAAATACTAACAGCCATGTGTTTTCTGCA
TTCTGCAAACTCTGAGTACCATGACATATAGTCATTATTTTTTTCTTTCACTTCAAAAAT
AATTGGGCCCATGATTCTGATCGAGGTGAAAGGTTATATCATTAGGCTTGCTCCGTGGGA
AAGGAGAGGGAAGAGGAAGGCCAACCACCTATAAAAAAATTATAACCCTAGGGTAGTGAT
TTTGTAAAACAAGTGTATCAGTAGATGGTGATTCAACACTAGTCTTTTCTTTTTTTCTAG
CAAGTATTTATTTTGTTCTTGGGTGGGTGagtgggaaggaaaaaaaatggtggatagaca
tgggattaaaatatcagaaagggagacagaacatgaaagaaacgaactaactctgggaaa
cgaactaggggtggtggaaggggaagtgggcggcgggtgggggtgactgggtggcactga
gaggggcacttgacgggatgagcactgggt
>TCONS_00182464_XLOC_061620_-_4:70873906-70946215_NA
gaataaccctctacccaaggacatgcaaGTGATTATGTCTCCTGGGCACAGGTGACAGCC
AATAGGTGTGCCCCTTAGGGAATCACCAGTAGATCCAGGATGGCGCTAGCTTATTTAAAA
TGTTAACTTCAACATAGTGGGCAGAGACAGGAAGGATCCGCAGTCATACCCAGGCTCAAT
GAGCAAAGTGCTGTGACTACCATGAGGAATCCAGCTGATAAACTTATCCAGGTGTTGCCA
TCTTGGAAGCTCCCAGGATGGAGATCAATTCTACCCCCATCTACTTCAGGGGGTAGATGA
CTCCCGTGAGGATCTCAGTGGAGCTCATCAGCAGAGCCCTGCCAAGAGAGCACACAGCAG
ACCCCATCAGTCACCGACTTCAGCATCCAAGTCTTTAGGGAGGACCCAGAGGACCCAGGG
GATGGTACGCAGATCTGCACATATGAatcatgtgggtccaggacctccctccccttccat
gccaccaccagAAAAATTCCAATGCCAGATTTTGTCATAGCAACCGGAGGCAAATATCAA
GACAGCAATAAGGAGCAAACTCGGGCAAGGGTTTCTCTCCAATGTGATGAGAGTCTCTGT
AGGGCACTATCTGCATGAAGCCCTTCGAGAACCACCATGATTGGCCACACGGTTCCTTGT
TGGGGAATCTAGAGGAGTCCCACTTTGCTGACATCCAGGATCCACCAGGAAATGCACCTC
TCAGGTTGCCAGGCCAGAGTGACAGAAGAAAGCTCTGGCTGTTGGGAGGTTCCTGTCAAA
GCAGACATTCCTGTCATGAGCCTTGTAAAGGATAAACAAACAAGCACATGAACACATgga
ctggaCTACAGAAAATTCTGAGAGGCctttcatctataccatgcctgcagttacccttct
cagcaatgtgacagatggaggtgatcatccctacttcacagatgaagaaactgaaaaagc
ttaccccaggccatatagctggcccatgatggagttggagatttattctcaaattctgct
gTTGTTCCCTGAAGGTTTATTGCATCTGATAGAGAAGACACTTTTGTTTCATCTGCCATT
TGAGGCAGCGCTGAAGCTGGGATGTGAATGATGGTAATTAGGCTTGTGGATTTAGCCCAG
GCTGAGCAAAGGGAAGGAAGTTCTTGTCTGGACTAGTGCTCATCATCCCTGCACTTCCTT
TATTCAGCTTTGGTGTCAGCTGGAAGAATTGATTTTTCTTTTTTCTCTTAAACTAAGCTT
CCAATTTGGATATATATCAAAATCCAAGGAAAGATGATAAGAGAAATATTTCACGAGCAA
CATACTACCATTAAAGAGGAATTGTGGAGCATAAAGGATGATATGTTTTGGTTTATTGAA
CATTAACTGAAGCTGAAGAAAGCAACTTAAAGGTCAAAATGAGCCTGGGACTTGGTGACT
GAGCATCAAAGGagagcatcttagaagttgagagaggctcagactcttttattttttagg
ttcctagaaaaaaatggacaattgcTTTAATGTAGACAGAGCCCTTCAAAAGGATGAAAG
GTTGAGTTCTGAAGGACCAGATATTCCTTTTCTAGAACCTACCATGGTTGGAAAATGGAA
ATGACTTTTTTGTAGGATAACTGCTTGCCTCTTCCCTAGACCTTAGGCAAACTGATAATC
ATATCTATATTCTATGTCTGTAATCCTAACCCCAGgtacagtgccaggtactcagtgagt
acttccataaataatggctttGAGAAAGGTACAAATGAGAATAAAAGACAAAAGACAGCA
TGTGATGCTGAAGTTAGGTCTACCTTCTCTAGCcagtggttcccaagctttgaatttcat
aggtgggtgcaatttttgaattgattttgaggaactagaatagccagacttgtaatattg
ttaagtaatgtcactaaaaacaagttagcagctactgtctcttagactaataatttatta
caaagaaaaatattttgatatgaaaaaTGAAGAATAATGGACAATTTGCCCCAAGAAAGG
AGATTAGGAGAATTAGAATTAGGAGATTGTAACtcttttcttttcttttcttttcttttc
ttttctttttttcttttcttttcttttcttttcttttcttttcttttcttttcttttctt
ttctttcttttcttttcttttctttcttttcttttctttcttctttcttcttccttcctt
ccttccttctttccttccttccttccttccttccttccttccttccttccttccttcctc
cttccttccttcttccttccttccttctttccttttttctttctttcataggctccatgc
tcagcatggagcccaacatggggctagaaatcactaccatgaaatcaagacctgagttga
tatcaagagtcagacgcttatctgattgagccacccaggcacctcagagatggtaacttt
CTACTGATAATATATATTGATAGAATCATTGGTATTATTTGTGTGGTAGATGTATATATA
CTTATATCTTTATTGGATGTTGGAGAACTTGGGTCCAAAGAAAGTCTTTAGATAAGCCCC
AATTCTTATTAAAACAGCAAAGATAAAATTAGGTAATAGTCATAGGGACTAGTGATTATC
CAACTATTAAGTAGATATGGTAAAAAATTATTCATTTTTTCATTTGGCCAATGAAGCAAC
AGATATGGAAGCATTCAATGAGATAAATATCTGACACTGGACCATCTTTGAACATCTACA
AGTCAGAACTGGTCTGGCCTTGGGTTCTGAGGAGACTGGGAGATGGAAGGAATGAATCTG
CTTCCTATTACCCTCTTTGGGTTGACCTGGACAAAATGATCCTGGTAATCCTAAGGTCTT
CAGGATATCGTGCATGATATAGGTGGAAGACCAAACCTAGAGCTCTGCAGAGAGAACTTG
GGCTGGATTTTGGGTCTCTAGTCCATTATCCCTAAAGGTAAAAATTTAACCGAGAAATTA
TTAATGTCTATGAAATTGATGTAGACAAAATTCTAGGGATTTGGTTCAAACAATCTTAGG
AATACTTTGTGAACATGTAGATCAGCTGTTTGTTAAAGAGGGATCTGTTCCTGTGTTTGG
CAACATATTTTGGGTTTCTTTGGAATCTTTACTTTTCAAACATTATCAACAGACTCTGTC
GATTCACCCACTCTGTGTAAAGACATGTGGTAGATATATAGGTGACCCACAAAAGTTTAA
GGCATCTTCTGTACAACCCCTTTAGCCACTGAAGCTTTCAGACTAGTGGAGGTAGATATT
TCAGGCTAGGATAGGTAGGTGTTATTTTAAAGTTCAAAACAAATAAACCAAAAATCTCAT
CCAACAAATAAGTACATAAAAATGGCAAGTTAAGAGTAGAAGCCAGAAGATCTATAAACA
TCTATAAGAAGTAGAGATTTCTGCCTGGAATGTTTAAGAAGGCTTTAAGGAGGAGGTGAG
CATTTGGGCTTTGAACATTGGAAAGAATTCCGAAGGTAGGGAATGCATCCAGGTCGGAAC
TGTGTAAGGGGAAGcagagagatagaggttaagagagtttggttctggggcacctgggtg
actcagtcagttgagcatctgactcttgatttcagctcaggtcttgatctcagggtcatg
aattcaagccccatgttgggctccacaggaacctactttagaaaaaAGTTTGGTTCTGGC
AGAAGGCTTAGGGAGCAGTGGGAGATGAGGTTGGGATGGCCGTCCATGGGCTGCTGGTAT
AGTATGGAATAATGGGCAAAGGAGAATGGGTTAAGTTTCTTTAAAAATGATAATTATCAA
ATGTTACTTGTTACCttttttttttttAATGGCAATATAAATGGAAGGGATTCCAGTTTG
TAGAGTCCTGCTCACAAATGAGATGGTGCCCATTTCCCTTGGATAGGAGGAGATGCATGT
GGACCACCAGACCCAGCCACTGAGAATGGGGTGGATTAGTTTGAATTCCTTGGGCACTGA
GTTCATGCATGCTGGAGTTTGGGGGCTGGGTATAATTCCCTTTAGAGAGAGGATCATTTT
GAGCCTCCTCCACTCAACTTGTTTATAAAAATCCTAGAGAATTATTTTCCAGACCATGGG
TGGGGAAGCCAGTATGTTTAGTAGTGATGCTATAAACAAATGAAGATGCCTTTTTGCAAT
AGGAGCAGACAGGGAACTTATTTTTGTGTTTTGAAGAAACTGTTGATCACTGGGATGACT
GAGACAGAAACAGTTTGTTTCTTCCTATGCTGACTTTTTCTCCCAAGGAGAAAATTACTT
ATCTTTACTGGCAACACTTAAAATTTTCTAATTTCAAACTCAATGTGAGTGTCAGAAATT
GACACAGCATGGCTGTGTGGTTCTCATGGGAGTTCAGCTCCACTCCCCCTGTATGAAGTA
CAAGAGGGCAGAGAGGAAAAGGAAGGGCAGCCTCTGTTTCTCCAGAGCATGTGTCGTGAT
TTCATATCAGAATTGCACCTTGCAGAAATCTTTGTGAACCTTAAGTTTCTCATTAATATG
ATCAATTTGAAGAACTATAGGCTAGTTAGAAGTCTATATAACAAGTTCATATATTTTTAA
AATTACTATTTCCTTCTATTATTCTTTAGAACAACAACTGGCACATTTCATTTGGAAATT
AGAATGAGTTAAAAGTAGAGAGTGAGGCCCAAAGTGGGGTGACAATCCAATGGCCAATCT
TTTATTAGGACAGTAATGTTGAAGCCTTGGCTAAAGGATGAATCTCCCATGCTGTCCTGT
CAGGCAGTGGTGAGTTTTATGGGCCAAGTAGTCCTTGGTAGAATTGACTTTGTATCTCTA
CCTGTACCTGAAATTCATCATGCCCAGAAGATAGGGGTTTAAATGACAGTGTCTGATCTG
GAACACTTAACACATGATTGGCCAAGCAGAGTGGAAGAGAAACCCAAGAACAGGTGGAGG
AAGAAGACTTGAGGACAGAATGGCCAAGGGGCCTGAGCTACTATCCCATGAGTACTAGAA
ACATAAGAGAATGGACAGGGTCACAGGAGAGAGCTGTGGGCCTCCAGGCATTCCTATGAA
AATTCCCATGCAATTCCTCCCGTTAAAGAAAATACCCCTAATCACAGTCCCTCTTGCATT
ATTTCTCTTTAGTAATGATTGAACTGGTTAGCCAGATTTCCTGTCAGATGCCTGGAAGTA
AGGATCATAGGATAAGAAGTGGGTTCTGAAATGGGAACAAGGAAAGTCTGAGAGAACTTC
TGGAATAATCCATCATTCTAGGCAATACACAGTTAGGCTTTTTCTGTAAGATGCCAGTTT
TGTGATCTAGTTTCAGTTCCTTTGTATCTACCTGTATAACAGTGCCCAGCCCAATGTGGC
TTTCACAAAACACAGAATTCTAAAATGTTCCAGCAAGGAAACGCTTAGTGATCATTTGGT
CTAGAGGCTTTTGAACtttttttttttAAAGTGGTCTAATCTTCAAAAGAAACTAAACCA
AGGAGTCCAACATAAGACTATTTAAAAAGGGAGCAGCGCTGGTTAACTCCAGGGGCTCTT
CTGAAGGGGCTGAGCAGAGagagagatgaaatgagttgcccaaagtcatcaaagctgggg
agtgtttcagcagaccccagtcttggtctcttataatccagtaccctgtccactgcCTAT
GCGGCATTAAATAAACTGACAGTCCATAAAGCTGAGTTGGAGATCTGTTGGTGGGGAGGT
CTGATGTGGTGTTGCATGTGAGttttatttatttatttatttatttatttatttatttat
ttatttatttatttatCTTCAGAGGAGGGCAAGATGACGCCTGGAATGGTGAGACGTCTT
GCAGATTGGATTCTGGGGACACGGGAAAGATAAAGAGTAACACTGTGCTAGAAGGAAATT
CTGCTTAAGCCCGTTCATGGAATGAGGATTCCCTCCCTTTTTTATTGCTTTGCACTCTTA
CCTTCTATTttgtaaatttctagtacatgtaaaaatgtgtacaatatctgcatatagttt
aaaaataaaaatgtaaacacttgtagatctcccctccacttaagaatatttccaaaacta
ttgaatctccctgtctgccttactcctattggatcccccacctccctgagacaccagttt
gaattttgcatattttcttgctttccatcatgttttaccaacatatatacatctctaatc
aatatgttgtttagttttttctgtcttaacctcacagaaatggagtcatgtcttgtcttc
tgcttagcatcatattctagaatatttatatcattgcagaaagttctgttggactgcaca
tctctagatatttatccatggtgttgagtggagattcatccatgatgtgtgggtcattag
tattcgttgctgtataatgttctgctatgtgaataaccaccctgtatttattcatttcac
agttgctggatatttggtatatttctaggttttttttgcttttacaaaatgtttacatga
attttgtgtctgtcttttggtgcaAAAGCTTCTTGAAGGAGAAGCTCCTTCTATCCAGAG
GTTGATGTGCTGGTTGTTTCTTCTAGCCTAGATGCCATCCCAAGGAATAACATGATGAAA
ATCTCAGCATTTTTCTATTTTCTTGTTCAAAATAGATAAAGGTCTTGAATATGTGGGAGA
ATAAACTGTTTAAGTGGATTACTAGGTTCTGGATTACCAGGTATGATCTGAAAAAGAGCA
CAGGAGCCAATGAAGACATTGGCTGCaaaaaaaaaaaaaaaaaaaagaaaaaaaaaaaga
aaCCACAACAAATTTTTAAAAAATACAACAAGTTCATTAGGCCATCATTTAGGCATATTG
GCAGCTGAACAGCATTTTCTTACCATTGTGGGAGAGAAAGATGGGTTTACCCTTGACAAG
GTTTGTGCTATATTTGAACACAGGCACTGCACCACAAGAAAGGAAAGATGTTGCAGAATA
GAAGGCTATGGGGAGATAAAACCTAAGCATAAACAGGGGAGGATGAGGAGTTGGAAGGGC
ACAAGGAGAGGCAGGGACTGTATTTATTAAAATGAATGAAAAGGCCAGTATTATTTAGCC
CACAAAAGTGAAGACTGAAAGGATAGTATCATGAAGAGTTCACAAGTTCTGAATTTCTAA
AGTATTCTTTGAAAGGCAAACTTATTGTAATATTAAAAAGTCCCACTTCATATTGGGTAA
TGTACTTTTGTTTCTTACTGAAGAATTGAGGCAAGTTTACAAGAACTATGTGTTTATGGT
TGATAGAGTTGGCTGTGGAGGGAACAGATTTAAtttttttttgtttgttttttgtttttt
tagttttGATCTGACTTTTTGAGTTCACATCAAAGGGCACCACTGTGTCCTTCCATAAGA
TGCTTTTTGGGATCTCTGTCACAGCTAGTATCCTGATCCAGAAGAGCAGTTCTTTTGTTT
TTATAGAAGAGTTTTTATGTCTTAAGCATCTTCTGATCTTCCAGGATTGATTTTATAGGC
GAATCCAGATGATGCTAGCATTTGGGGTAGTGGTAAGAGCTAATACTATGACAGCTATTG
ATAGTTCATACTTTTTACTAAAAGTGGAATGAGGGGAGCCAGTCCCCAGAGGTTGGTAGA
GATCCCAGGGAATACTGTGGGCTCATAATACTTCTGATTAACCAGTGACATTGGCCACCA
AATTTGAACTCTATGCAGATGGAATCAACATCAAAACATAAAGTAAGAAAGaaaaaaaaa
aaaGCATCCTATTAAAGAAGCCCCTCTTGGGCACCCATCATTTCCTTAAAGAAACCAATA
TAACAATGAATAAGAATGAGATTCTCTTACATACTTAACATGCAGCATCTAGGAAATCCA
AAGACGGTTTAATCTTGGGTTTTTAACTCCCTTCTCTAAAAATAATATGTAACATCATTT
AGCCATCTGACTCAAGGATCTAGGTGCATTCCAATCCAATAGGCACATTTTCCTAAATTA
CTTTATAAATGATAGAACCATCTGACCTTGAATGCCCCAGGACCTTATGAAAACAGATGA
GCTGATGTTTAAAtggagtctctaagccttaagagggcaggcactgtgtctgtctagttc
atcatcatgttctagtacctattttagtggctggcacataatagatgcacataacagttg
gattaattaataaatAATACAAGAATGATTTGAGGTTTTCTTTTAATTTATAGTTCTATG
TATTAAGTACAGCTATTGGGCTTTTATACCTTAATTTGTCAACACCTATCTAGTGGTTAT
TTAACTCAGATATTGTTCAGCATTGTTTTATATGTTCCTTaaaaaaaaaaaaaGCAAACA
AGTAGGTACTTTTGGTGGAAATGAGCATCTGGGGAGATGGAATTGGACTCTTAATTGGAG
GCTCTAAGAACATTCATGCTTGAATTCTTCTGGGGTGAGAGAGTATCACCCTCCAGATCT
TAAGAGTTCTTAAAAGGGAGGTGTAGTATTTCAGAAACAACCCTTTCAAGCCTTAATGCC
TTTCATCAAAGGCTTTTAAAGCACTTTGCCTTTAACCGGGTCCATGTCTACCTCCTGCCT
AGCTTACACACATGCCTCCCTTTGAGGTCAGTAGAGGCTAATAGTGCTGAGAAAACAAGC
CAGTGTACTCAGTGGAGGATGCAACTAGCTGTATTTCAGTCTTGCATGTGAGTGTACACC
TGAGACTTCAAATAATTCAGTGTAGGCCAGTATGAAATGAAGCATGAGGGCCAAAGAAAA
tcagctgccagatgaaaggaatttagatttcagaattagagccttctctgaatggaacag
tttgtcacgggaggtagtgaggtccttatcattggagatattagcagTGCTGTGGCAAGA
GGAGTGGGCAGGACTTAGGCTCAAGATGGAGGGACCAGCTTCATGGACAATAAGAACACC
CACTCCTCCATGTCTATGAGTATATCGAGTCTGCCTCTCTTTCTTGGAAGAAGTCATCAT
ACATCTTCAATTTACTTGGACATTCACCCACCCACATTTCCCCCCTCTTACTCAAGTTTA
GTGAGAGAGAGGCAAATGACTTCACCCTTGTTACAAGTCAGGTTGGAATCAGAAATGAAT
TTTAAAAGGAGCTTCCAGGTAGGCTTTGGACTAGGACATATTCATCGCTGTTATTCCAAG
TGAGGACTCTGAGCAATGAAGGAATCTGAATCAGCAATGATTTGGTTGGGTTTCCTATTC
TATACTTGTTAAGGCAGGACATGGCACTAGTAAATTTTATCATGGCTAATCAAGTCATTA
ATTGTCAGTGTTGACTTTTCTTGGAGATCAGTGTCTGAGTGTGTTTGCTTAGTCTGGTGa
gtggctctcaaactttagtgtgcattagaattatccccaggggcttgtttaatggcagat
ttctgggccccaccctcagattttctgattcagtaggtctgggttgtggccagagaattt
gcctttttagcaactttccagatgtattagttttcttatgctgctataacaagttgttag
aacttcagtggcttaaaacaacacgttttttattccatagttctgcaggacagaagtcca
aaatgggtctgggcaggctaaaatcaaggtgtggcagggttgtatggaggtcctatggga
agaatctgtttccttgcattttctagtttctagacgctgctcgcattccttcctccatgg
ctatcttccatcttcaaagccagcaatgactggttgagtctcaccatgctctctatctgg
ttcttcactcttcctcttccctcttacccatttaatgatctttgtgattacatggataat
tctttattttaaagtgaactgttggggatccctgggtggcacagtggtttggcacctgcc
tttggcccagggcgcgatcctggagacccgggatcgggtcccatgtcgggctcccggtgc
atggagcctgcttctccctctgcctgtgtctcttcctctctctctctcactgtgtgccta
tcataaataaataaaaataaataaataaataaataaataaataaataaagtgaactgttt
agcagctttaacttcatctgaaacttaattcttcttagctgtgagacatatattcctagg
tctcagggattaggatgtggacatcattggggggcctttattcttcccataccataAcag
gtgatcattgctgtaggcctggggactttactttgagaaccTTTGGTTAAGTGACTTGAG
GGACTGATTAGAGGCTGCATAGTTATGAAGAATACAGCTTGTCAAAAAAATTGGACAGGA
AAATGTATATCTTATAGAAAATTAGCATTTTGTGTGGTTTATTTTTTTATCAAACTTTTA
TGCAAAATGCAACTCTGTAAAATATTAATCCCAAGAATCTTGTGGACATTCAGACAGAAG
GACTAAAAAAAGGCCTCTTTCCCATGACTGCAGCACTCTCCCCTACTGCTATTAGTCTGA
TTCACCTCTTGTACCTGTGTTGTCTTTGCTGCTGTCATGATGATTACCTGCCACATTGTT
CCCATTCTCTTACCTATTGAGACCCTGCTCCTTTTTAAGGCTCAGTTTGGAGACTCTCTC
TGTCATGATGCCTTCCCCAATTGCTCTAGCTGAAAGATCATTGCTGgtttactagatgcc
ctcacacatgaaatcattagttcctgtgacagtgttgtgaggtgggcagtatctacattt
cacagatggaaaGAACGGGCAACATACttttttttttttttaagattttatttattcatt
catgagagacacagagacagaaagagaggcagagacacaggcagagggagaagcaggctt
cccacaaggagcctgatatgggactcaatcccggatcctgggatcacgccctgagccaaa
ggcagatgctcaactgctgagccacccaggcgtcctaggcaacatactttaGTGAACTGC
TCAAGTTCACCCAACACTTTCAGGGCTGGGACTCAGTCTCtgccatcacctgaatgttca
tgtctcccaaaattcctatgttgaaacccaacacccagggtggagccctcatgatttgga
ttagcgctctatgtaagacactctagagctccctggcccctcttaccatggtggggacac
agcaagaagacagccatccatgaaccaggaattcttcatcagataccaaatctgctggat
ccttgatcttgcacttctagcttctagaactataagaataaatgtttgttgtgaactacc
aatctgtggcatttccattatggcagcatgaacagactaagTCCCTGAAACTATGACTCT
AAAGCTGATCTTGTCTAGCATTGTGAAGAAGGATGGGCATTTTCTGGGAAACTTATAGTT
AGTGAATTTCAGTTTGACTGACTGCATTTAAGCCTTAGGTAAACTCCTTTCCAGTCAGTC
TATGTTAAAGGAAAATTCTCTTTTGTTATGCTACTCTTTATTGGGTAGCATATTTTTAAA
ATTCTTATAAATGGAGATAGAAGCCCTTGCTTATGAATTTAATTTGTCAAATACAAATGC
TGTCATGATAATTATTATGTGCAATTGAGATGAGCCCCTATCATTCTCAGCTTCATTCCT
GGAGTTTCAAAGAAAGAGGCTCTTGGAGTGATAAAAATCACAGATTTGGAACAAGGTTTG
TTAAAATCAAATACTAACAGCCATGTGTTTTCTGCATTCTGCAAACTCTGAGTACCATGA
CATATAGTCATTATTTTTTTCTTTCACTTCAAAAATAATTGGGCCCATGATTCTGATCGA
GGTGAAAGGTTATATCATTAGGCTTGCTCCGTGGGAAAGGAGAGGGAAGAGGAAGGCCAA
CCACCTATAAAAAAATTATAACCCTAGGGTAGTGATTTTGTAAAACAAGTGTATCAGTAG
ATGGTGATTCAACACTAGTCTTTTCTTTTTTTCTAGCAAGTATTTATTTTGTTCTTGGGT
GGGTGagtgggaaggaaaaaaaatggtggatagacatgggattaaaatatcagaaaggga
gacagaacatgaaagaaacgaactaactctgggaaacgaactaggggtggtggaagggga
agtgggcggcgggtgggggtgactgggtggcactgagaggggcacttgacgggatgagca
ctgggt
>TCONS_00182465_XLOC_061620_-_4:70873906-70950024_NA
AGAGGCTGATGGTTGCAAGTCAGAAGGCAGCGGGAAAGGGAGGGGTATCGATGGCCAGTT
CAGAGAGAGACGGAGGTCTGACCTGTTGGTCCTGTAGACCGCATCCATCTCATCTGTGCT
TAAGCTTCCCAAGGCACGTCCtccccattttccagatgaagaaatgaggtttggagatat
cgaataaccctctacccaaggacatGTGATTATGTCTCCTGGGCACAGGTGACAGCCAAT
AGGTGTGCCCCTTAGGGAATCACCAGTAGATCCAGGATGGCGCTAGCTTATTTAAAATGT
TAACTTCAACATAGTGGGCAGAGACAGGAAGGATCCGCAGTCATACCCAGGCTCAATGAG
CAAAGTGCTGTGACTACCATGAGGAATCCAGCTGATAAACTTATCCAGGTGTTGCCATCT
TGGAAGCTCCCAGGATGGAGATCAATTCTACCCCCATCTACTTCAGGGGGTAGATGACTC
CCGTGAGGATCTCAGTGGAGCTCATCAGCAGAGCCCTGCCAAGAGAGCACACAGCAGACC
CCATCAGTCACCGACTTCAGCATCCAAGTCTTTAGGGAGGACCCAGAGGACCCAGGGGAT
GGTACGCAGATCTGCACATATGAatcatgtgggtccaggacctccctccccttccatgcc
accaccagAAAAATTCCAATGCCAGATTTTGTCATAGCAACCGGAGGCAAATATCAAGAC
AGCAATAAGGAGCAAACTCGGGCAAGGGTTTCTCTCCAATGTGATGAGAGTCTCTGTAGG
GCACTATCTGCATGAAGCCCTTCGAGAACCACCATGATTGGCCACACGGTTCCTTGTTGG
GGAATCTAGAGGAGTCCCACTTTGCTGACATCCAGGATCCACCAGGAAATGCACCTCTCA
GGTTGCCAGGCCAGAGTGACAGAAGAAAGCTCTGGCTGTTGGGAGGTTCCTGTCAAAGCA
GACATTCCTGTCATGAGCCTTGTAAAGGATAAACAAACAAGCACATGAACACATggactg
gaCTACAGAAAATTCTGAGAGGCctttcatctataccatgcctgcagttacccttctcag
caatgtgacagatggaggtgatcatccctacttcacagatgaagaaactgaaaaagctta
ccccaggccatatagctggcccatgatggagttggagatttattctcaaattctgctgTT
GTTCCCTGAAGGTTTATTGCATCTGATAGAGAAGACACTTTTGTTTCATCTGCCATTTGA
GGCAGCGCTGAAGCTGGGATGTGAATGATGGTAATTAGGCTTGTGGATTTAGCCCAGGCT
GAGCAAAGGGAAGGAAGTTCTTGTCTGGACTAGTGCTCATCATCCCTGCACTTCCTTTAT
TCAGCTTTGGTGTCAGCTGGAAGAATTGATTTTTCTTTTTTCTCTTAAACTAAGCTTCCA
ATTTGGATATATATCAAAATCCAAGGAAAGATGATAAGAGAAATATTTCACGAGCAACAT
ACTACCATTAAAGAGGAATTGTGGAGCATAAAGGATGATATGTTTTGGTTTATTGAACAT
TAACTGAAGCTGAAGAAAGCAACTTAAAGGTCAAAATGAGCCTGGGACTTGGTGACTGAG
CATCAAAGGagagcatcttagaagctccatgctcagcatggagcccaacatggggctaga
aatcactaccatgaaatcaagacctgagttgatatcaagagtcagacgcttatctgattg
agccacccaggcacctcagagatgAGGAGGGCAAGATGACGCCTGGAATGGTGAGACGTC
TTGCAGATTGGATTCTGGGGACACGGGAAAGATAAAGAGTAACACTGTGCTAGAAGGAAA
TTCTGCTTAAGCCCGTTCATGGAATGAGGATTCCCTCCCTTTTTTATTGCTTTGCACTCT
TACCTTCTATTttgtaaatttctagtacatgtaaaaatgtgtacaatatctgcatatagt
ttaaaaataaaaatgtaaacacttgtagatctcccctccacttaagaatatttccaaaac
tattgaatctccctgtctgccttactcctattggatcccccacctccctgagacaccagt
ttgaattttgcatattttcttgctttccatcatgttttaccaacatatatacatctctaa
tcaatatgttgtttagttttttctgtcttaacctcacagaaatggagtcatgtcttgtct
tctgcttagcatcatattctagaatatttatatcattgcagaaagttctgttggactgca
catctctagatatttatccatggtgttgagtggagattcatccatgatgtgtgggtcatt
agtattcgttgctgtataatgttctgctatgtgaataaccaccctgtatttattcatttc
acagttgctggatatttggtatatttctaggttttttttgcttttacaaaatgtttacat
gaattttgtgtctgtcttttggtgcaAAAGCTTCTTGAAGGAGAAGCTCCTTCTATCCAG
AGGTTGATGTGCTGGTTGTTTCTTCTAGCCTAGATGCCATCCCAAGGAATAACATGATGA
AAATCTCAGCATTTTTCTATTTTCTTGTTCAAAATAGATAAAGGTCTTGAATATGTGGGA
GAATAAACTGTTTAAGTGGATTACTAGGTTCTGGATTACCAGGTATGATCTGAAAAAGAG
CACAGGAGCCAATGAAGACATTGGCTGCaaaaaaaaaaaaaaaaaaaagaaaaaaaaaaa
gaaaCCACAACAAATTTTTAAAAAATACAACAAGTTCATTAGGCCATCATTTAGGCATAT
TGGCAGCTGAACAGCATTTTCTTACCATTGTGGGAGAGAAAGATGGGTTTACCCTTGACA
AGGTTTGTGCTATATTTGAACACAGGCACTGCACCACAAGAAAGGAAAGATGTTGCAGAA
TAGAAGGCTATGGGGAGATAAAACCTAAGCATAAACAGGGGAGGATGAGGAGTTGGAAGG
GCACAAGGAGAGGCAGGGACTGTATTTATTAAAATGAATGAAAAGGCCAGTATTATTTAG
CCCACAAAAGTGAAGACTGAAAGGATAGTATCATGAAGAGTTCACAAGTTCTGAATTTCT
AAAGTATTCTTTGAAAGGCAAACTTATTGTAATATTAAAAAGTCCCACTTCATATTGGGT
AATGTACTTTTGTTTCTTACTGAAGAATTGAGGCAAGTTTACAAGAACTATGTGTTTATG
GTTGATAGAGTTGGCTGTGGAGGGAACAGATTTAAtttttttttgtttgttttttgtttt
tttagttttGATCTGACTTTTTGAGTTCACATCAAAGGGCACCACTGTGTCCTTCCATAA
GATGCTTTTTGGGATCTCTGTCACAGCTAGTATCCTGATCCAGAAGAGCAGTTCTTTTGT
TTTTATAGAAGAGTTTTTATGTCTTAAGCATCTTCTGATCTTCCAGGATTGATTTTATAG
GCGAATCCAGATGATGCTAGCATTTGGGGTAGTGGTAAGAGCTAATACTATGACAGCTAT
TGATAGTTCATACTTTTTACTAAAAGTGGAATGAGGGGAGCCAGTCCCCAGAGGTTGGTA
GAGATCCCAGGGAATACTGTGGGCTCATAATACTTCTGATTAACCAGTGACATTGGCCAC
CAAATTTGAACTCTATGCAGATGGAATCAACATCAAAACATAAAGTAAGAAAGaaaaaaa
aaaaaGCATCCTATTAAAGAAGCCCCTCTTGGGCACCCATCATTTCCTTAAAGAAACCAA
TATAACAATGAATAAGAATGAGATTCTCTTACATACTTAACATGCAGCATCTAGGAAATC
CAAAGACGGTTTAATCTTGGGTTTTTAACTCCCTTCTCTAAAAATAATATGTAACATCAT
TTAGCCATCTGACTCAAGGATCTAGGTGCATTCCAATCCAATAGGCACATTTTCCTAAAT
TACTTTATAAATGATAGAACCATCTGACCTTGAATGCCCCAGGACCTTATGAAAACAGAT
GAGCTGATGTTTAAAtggagtctctaagccttaagagggcaggcactgtgtctgtctagt
tcatcatcatgttctagtacctattttagtggctggcacataatagatgcacataacagt
tggattaattaataaatAATACAAGAATGATTTGAGGTTTTCTTTTAATTTATAGTTCTA
TGTATTAAGTACAGCTATTGGGCTTTTATACCTTAATTTGTCAACACCTATCTAGTGGTT
ATTTAACTCAGATATTGTTCAGCATTGTTTTATATGTTCCTTaaaaaaaaaaaaaGCAAA
CAAGTAGGTACTTTTGGTGGAAATGAGCATCTGGGGAGATGGAATTGGACTCTTAATTGG
AGGCTCTAAGAACATTCATGCTTGAATTCTTCTGGGGTGAGAGAGTATCACCCTCCAGAT
CTTAAGAGTTCTTAAAAGGGAGGTGTAGTATTTCAGAAACAACCCTTTCAAGCCTTAATG
CCTTTCATCAAAGGCTTTTAAAGCACTTTGCCTTTAACCGGGTCCATGTCTACCTCCTGC
CTAGCTTACACACATGCCTCCCTTTGAGGTCAGTAGAGGCTAATAGTGCTGAGAAAACAA
GCCAGTGTACTCAGTGGAGGATGCAACTAGCTGTATTTCAGTCTTGCATGTGAGTGTACA
CCTGAGACTTCAAATAATTCAGTGTAGGCCAGTATGAAATGAAGCATGAGGGCCAAAGAA
AAtcagctgccagatgaaaggaatttagatttcagaattagagccttctctgaatggaac
agtttgtcacgggaggtagtgaggtccttatcattggagatattagcagTGCTGTGGCAA
GAGGAGTGGGCAGGACTTAGGCTCAAGATGGAGGGACCAGCTTCATGGACAATAAGAACA
CCCACTCCTCCATGTCTATGAGTATATCGAGTCTGCCTCTCTTTCTTGGAAGAAGTCATC
ATACATCTTCAATTTACTTGGACATTCACCCACCCACATTTCCCCCCTCTTACTCAAGTT
TAGTGAGAGAGAGGCAAATGACTTCACCCTTGTTACAAGTCAGGTTGGAATCAGAAATGA
ATTTTAAAAGGAGCTTCCAGGTAGGCTTTGGACTAGGACATATTCATCGCTGTTATTCCA
AGTGAGGACTCTGAGCAATGAAGGAATCTGAATCAGCAATGATTTGGTTGGGTTTCCTAT
TCTATACTTGTTAAGGCAGGACATGGCACTAGTAAATTTTATCATGGCTAATCAAGTCAT
TAATTGTCAGTGTTGACTTTTCTTGGAGATCAGTGTCTGAGTGTGTTTGCTTAGTCTGGT
Gagtggctctcaaactttagtgtgcattagaattatccccaggggcttgtttaatggcag
atttctgggccccaccctcagattttctgattcagtaggtctgggttgtggccagagaat
ttgcctttttagcaactttccagatgtattagttttcttatgctgctataacaagttgtt
agaacttcagtggcttaaaacaacacgttttttattccatagttctgcaggacagaagtc
caaaatgggtctgggcaggctaaaatcaaggtgtggcagggttgtatggaggtcctatgg
gaagaatctgtttccttgcattttctagtttctagacgctgctcgcattccttcctccat
ggctatcttccatcttcaaagccagcaatgactggttgagtctcaccatgctctctatct
ggttcttcactcttcctcttccctcttacccatttaatgatctttgtgattacatggata
attctttattttaaagtgaactgttggggatccctgggtggcacagtggtttggcacctg
cctttggcccagggcgcgatcctggagacccgggatcgggtcccatgtcgggctcccggt
gcatggagcctgcttctccctctgcctgtgtctcttcctctctctctctcactgtgtgcc
tatcataaataaataaaaataaataaataaataaataaataaataaataaagtgaactgt
ttagcagctttaacttcatctgaaacttaattcttcttagctgtgagacatatattccta
ggtctcagggattaggatgtggacatcattggggggcctttattcttcccataccataAc
aggtgatcattgctgtaggcctggggactttactttgagaaccTTTGGTTAAGTGACTTG
AGGGACTGATTAGAGGCTGCATAGTTATGAAGAATACAGCTTGTCAAAAAAATTGGACAG
GAAAATGTATATCTTATAGAAAATTAGCATTTTGTGTGGTTTATTTTTTTATCAAACTTT
TATGCAAAATGCAACTCTGTAAAATATTAATCCCAAGAATCTTGTGGACATTCAGACAGA
AGGACTAAAAAAAGGCCTCTTTCCCATGACTGCAGCACTCTCCCCTACTGCTATTAGTCT
GATTCACCTCTTGTACCTGTGTTGTCTTTGCTGCTGTCATGATGATTACCTGCCACATTG
TTCCCATTCTCTTACCTATTGAGACCCTGCTCCTTTTTAAGGCTCAGTTTGGAGACTCTC
TCTGTCATGATGCCTTCCCCAATTGCTCTAGCTGAAAGATCATTGCTGgtttactagatg
ccctcacacatgaaatcattagttcctgtgacagtgttgtgaggtgggcagtatctacat
ttcacagatggaaaGAACGGGCAACATACttttttttttttttaagattttatttattca
ttcatgagagacacagagacagaaagagaggcagagacacaggcagagggagaagcaggc
ttcccacaaggagcctgatatgggactcaatcccggatcctgggatcacgccctgagcca
aaggcagatgctcaactgctgagccacccaggcgtcctaggcaacatactttaGTGAACT
GCTCAAGTTCACCCAACACTTTCAGGGCTGGGACTCAGTCTCtgccatcacctgaatgtt
catgtctcccaaaattcctatgttgaaacccaacacccagggtggagccctcatgatttg
gattagcgctctatgtaagacactctagagctccctggcccctcttaccatggtggggac
acagcaagaagacagccatccatgaaccaggaattcttcatcagataccaaatctgctgg
atccttgatcttgcacttctagcttctagaactataagaataaatgtttgttgtgaacta
ccaatctgtggcatttccattatggcagcatgaacagactaagTCCCTGAAACTATGACT
CTAAAGCTGATCTTGTCTAGCATTGTGAAGAAGGATGGGCATTTTCTGGGAAACTTATAG
TTAGTGAATTTCAGTTTGACTGACTGCATTTAAGCCTTAGGTAAACTCCTTTCCAGTCAG
TCTATGTTAAAGGAAAATTCTCTTTTGTTATGCTACTCTTTATTGGGTAGCATATTTTTA
AAATTCTTATAAATGGAGATAGAAGCCCTTGCTTATGAATTTAATTTGTCAAATACAAAT
GCTGTCATGATAATTATTATGTGCAATTGAGATGAGCCCCTATCATTCTCAGCTTCATTC
CTGGAGTTTCAAAGAAAGAGGCTCTTGGAGTGATAAAAATCACAGATTTGGAACAAGGTT
TGTTAAAATCAAATACTAACAGCCATGTGTTTTCTGCATTCTGCAAACTCTGAGTACCAT
GACATATAGTCATTATTTTTTTCTTTCACTTCAAAAATAATTGGGCCCATGATTCTGATC
GAGGTGAAAGGTTATATCATTAGGCTTGCTCCGTGGGAAAGGAGAGGGAAGAGGAAGGCC
AACCACCTATAAAAAAATTATAACCCTAGGGTAGTGATTTTGTAAAACAAGTGTATCAGT
AGATGGTGATTCAACACTAGTCTTTTCTTTTTTTCTAGCAAGTATTTATTTTGTTCTTGG
GTGGGTGagtgggaaggaaaaaaaatggtggatagacatgggattaaaatatcagaaagg
gagacagaacatgaaagaaacgaactaactctgggaaacgaactaggggtggtggaaggg
gaagtgggcggcgggtgggggtgactgggtggcactgagaggggcacttgacgggatgag
cactgggt
>TCONS_00182462_XLOC_061620_-_4:70873906-70944560_NA
GCAAAGTGCTGTGACTACCATGAGGAATCCAGCTGATAAACTTATCCAGGTGTTGCCATC
TTGGAAGCTCCCAGGATGGAGATCAATTCTACCCCCATCTACTTCAGGGGGTAGATGACT
CCCGTGAGGATCTCAGTGGAGCTCATCAGCAGAGCCCTGCCAAGAGAGCACACAGCAGAC
CCCATCAGTCACCGACTTCAGCATCCAAGTCTTTAGGGAGGACCCAGAGGACCCAGGGGA
TGGTACGCAGATCTGCACATATGAatcatgtgggtccaggacctccctccccttccatgc
caccaccagAAAAATTCCAATGCCAGATTTTGTCATAGCAACCGGAGGCAAATATCAAGA
CAGCAATAAGGAGCAAACTCGGGCAAGGGTTTCTCTCCAATGTGATGAGAGTCTCTGTAG
GGCACTATCTGCATGAAGCCCTTCGAGAACCACCATGATTGGCCACACGGTTCCTTGTTG
GGGAATCTAGAGGAGTCCCACTTTGCTGACATCCAGGATCCACCAGGAAATGCACCTCTC
AGGTTGCCAGGCCAGAGTGACAGAAGAAAGCTCTGGCTGTTGGGAGGTTCCTGTCAAAGC
AGACATTCCTGTCATGAGCCTTGTAAAGGATAAACAAACAAGCACATGAACACATggact
ggaCTACAGAAAATTCTGAGAGGCctttcatctataccatgcctgcagttacccttctca
gcaatgtgacagatggaggtgatcatccctacttcacagatgaagaaactgaaaaagctt
accccaggccatatagctggcccatgatggagttggagatttattctcaaattctgctgT
TGTTCCCTGAAGGTTTATTGCATCTGATAGAGAAGACACTTTTGTTTCATCTGCCATTTG
AGGCAGCGCTGAAGCTGGGATGTGAATGATGGTAATTAGGCTTGTGGATTTAGCCCAGGC
TGAGCAAAGGGAAGGAAGTTCTTGTCTGGACTAGTGCTCATCATCCCTGCACTTCCTTTA
TTCAGCTTTGGTGTCAGCTGGAAGAATTGATTTTTCTTTTTTCTCTTAAACTAAGCTTCC
AATTTGGATATATATCAAAATCCAAGCTGTCTTTCCTTGTGCCTCCTCTTTGTGGCCGAA
AGAAGTAGGAAAGATGATAAGAGAAATATTTCACGAGCAACATACTACCATTAAAGAGGA
ATTGTGGAGCATAAAGGATGATATGTTTTGGTTTATTGAACATTAACTGAAGCTGAAGAA
AGCAACTTAAAGGTCAAAATGAGCCTGGGACTTGGTGACTGAGCATCAAAGGagagcatc
ttagaagttgagagaggctcagactcttttattttttaggttcctagaaaaaaatggaca
attgcTTTAATGTAGACAGAGCCCTTCAAAAGGATGAAAGGTTGAGTTCTGAAGGACCAG
ATATTCCTTTTCTAGAACCTACCATGGTTGGAAAATGGAAATGACTTTTTTGTAGGATAA
CTGCTTGCCTCTTCCCTAGACCTTAGGCAAACTGATAATCATATCTATATTCTATGTCTG
TAATCCTAACCCCAGgtacagtgccaggtactcagtgagtacttccataaataatggctt
tGAGAAAGGTACAAATGAGAATAAAAGACAAAAGACAGCATGTGATGCTGAAGTTAGGTC
TACCTTCTCTAGCcagtggttcccaagctttgaatttcataggtgggtgcaatttttgaa
ttgattttgaggaactagaatagccagacttgtaatattgttaagtaatgtcactaaaaa
caagttagcagctactgtctcttagactaataatttattacaaagaaaaatattttgata
tgaaaaaTGAAGAATAATGGACAATTTGCCCCAAGAAAGGAGATTAGGAGAATTAGAATT
AGGAGATTGTAACtcttttcttttcttttcttttcttttcttttctttttttcttttctt
ttcttttcttttcttttcttttcttttcttttcttttcttttctttcttttcttttcttt
tctttcttttcttttctttcttctttcttcttccttccttccttccttctttccttcctt
ccttccttccttccttccttccttccttccttccttcctccttccttccttcttccttcc
ttccttctttccttttttctttctttcataggctccatgctcagcatggagcccaacatg
gggctagaaatcactaccatgaaatcaagacctgagttgatatcaagagtcagacgctta
tctgattgagccacccaggcacctcagagatggtaactttCTACTGATAATATATATTGA
TAGAATCATTGGTATTATTTGTGTGGTAGATGTATATATACTTATATCTTTATTGGATGT
TGGAGAACTTGGGTCCAAAGAAAGTCTTTAGATAAGCCCCAATTCTTATTAAAACAGCAA
AGATAAAATTAGGTAATAGTCATAGGGACTAGTGATTATCCAACTATTAAGTAGATATGG
TAAAAAATTATTCATTTTTTCATTTGGCCAATGAAGCAACAGATATGGAAGCATTCAATG
AGATAAATATCTGACACTGGACCATCTTTGAACATCTACAAGTCAGAACTGGTCTGGCCT
TGGGTTCTGAGGAGACTGGGAGATGGAAGGAATGAATCTGCTTCCTATTACCCTCTTTGG
GTTGACCTGGACAAAATGATCCTGGTAATCCTAAGGTCTTCAGGATATCGTGCATGATAT
AGGTGGAAGACCAAACCTAGAGCTCTGCAGAGAGAACTTGGGCTGGATTTTGGGTCTCTA
GTCCATTATCCCTAAAGGTAAAAATTTAACCGAGAAATTATTAATGTCTATGAAATTGAT
GTAGACAAAATTCTAGGGATTTGGTTCAAACAATCTTAGGAATACTTTGTGAACATGTAG
ATCAGCTGTTTGTTAAAGAGGGATCTGTTCCTGTGTTTGGCAACATATTTTGGGTTTCTT
TGGAATCTTTACTTTTCAAACATTATCAACAGACTCTGTCGATTCACCCACTCTGTGTAA
AGACATGTGGTAGATATATAGGTGACCCACAAAAGTTTAAGGCATCTTCTGTACAACCCC
TTTAGCCACTGAAGCTTTCAGACTAGTGGAGGTAGATATTTCAGGCTAGGATAGGTAGGT
GTTATTTTAAAGTTCAAAACAAATAAACCAAAAATCTCATCCAACAAATAAGTACATAAA
AATGGCAAGTTAAGAGTAGAAGCCAGAAGATCTATAAACATCTATAAGAAGTAGAGATTT
CTGCCTGGAATGTTTAAGAAGGCTTTAAGGAGGAGGTGAGCATTTGGGCTTTGAACATTG
GAAAGAATTCCGAAGGTAGGGAATGCATCCAGGTCGGAACTGTGTAAGGGGAAGcagaga
gatagaggttaagagagtttggttctggggcacctgggtgactcagtcagttgagcatct
gactcttgatttcagctcaggtcttgatctcagggtcatgaattcaagccccatgttggg
ctccacaggaacctactttagaaaaaAGTTTGGTTCTGGCAGAAGGCTTAGGGAGCAGTG
GGAGATGAGGTTGGGATGGCCGTCCATGGGCTGCTGGTATAGTATGGAATAATGGGCAAA
GGAGAATGGGTTAAGTTTCTTTAAAAATGATAATTATCAAATGTTACTTGTTACCttttt
tttttttAATGGCAATATAAATGGAAGGGATTCCAGTTTGTAGAGTCCTGCTCACAAATG
AGATGGTGCCCATTTCCCTTGGATAGGAGGAGATGCATGTGGACCACCAGACCCAGCCAC
TGAGAATGGGGTGGATTAGTTTGAATTCCTTGGGCACTGAGTTCATGCATGCTGGAGTTT
GGGGGCTGGGTATAATTCCCTTTAGAGAGAGGATCATTTTGAGCCTCCTCCACTCAACTT
GTTTATAAAAATCCTAGAGAATTATTTTCCAGACCATGGGTGGGGAAGCCAGTATGTTTA
GTAGTGATGCTATAAACAAATGAAGATGCCTTTTTGCAATAGGAGCAGACAGGGAACTTA
TTTTTGTGTTTTGAAGAAACTGTTGATCACTGGGATGACTGAGACAGAAACAGTTTGTTT
CTTCCTATGCTGACTTTTTCTCCCAAGGAGAAAATTACTTATCTTTACTGGCAACACTTA
AAATTTTCTAATTTCAAACTCAATGTGAGTGTCAGAAATTGACACAGCATGGCTGTGTGG
TTCTCATGGGAGTTCAGCTCCACTCCCCCTGTATGAAGTACAAGAGGGCAGAGAGGAAAA
GGAAGGGCAGCCTCTGTTTCTCCAGAGCATGTGTCGTGATTTCATATCAGAATTGCACCT
TGCAGAAATCTTTGTGAACCTTAAGTTTCTCATTAATATGATCAATTTGAAGAACTATAG
GCTAGTTAGAAGTCTATATAACAAGTTCATATATTTTTAAAATTACTATTTCCTTCTATT
ATTCTTTAGAACAACAACTGGCACATTTCATTTGGAAATTAGAATGAGTTAAAAGTAGAG
AGTGAGGCCCAAAGTGGGGTGACAATCCAATGGCCAATCTTTTATTAGGACAGTAATGTT
GAAGCCTTGGCTAAAGGATGAATCTCCCATGCTGTCCTGTCAGGCAGTGGTGAGTTTTAT
GGGCCAAGTAGTCCTTGGTAGAATTGACTTTGTATCTCTACCTGTACCTGAAATTCATCA
TGCCCAGAAGATAGGGGTTTAAATGACAGTGTCTGATCTGGAACACTTAACACATGATTG
GCCAAGCAGAGTGGAAGAGAAACCCAAGAACAGGTGGAGGAAGAAGACTTGAGGACAGAA
TGGCCAAGGGGCCTGAGCTACTATCCCATGAGTACTAGAAACATAAGAGAATGGACAGGG
TCACAGGAGAGAGCTGTGGGCCTCCAGGCATTCCTATGAAAATTCCCATGCAATTCCTCC
CGTTAAAGAAAATACCCCTAATCACAGTCCCTCTTGCATTATTTCTCTTTAGTAATGATT
GAACTGGTTAGCCAGATTTCCTGTCAGATGCCTGGAAGTAAGGATCATAGGATAAGAAGT
GGGTTCTGAAATGGGAACAAGGAAAGTCTGAGAGAACTTCTGGAATAATCCATCATTCTA
GGCAATACACAGTTAGGCTTTTTCTGTAAGATGCCAGTTTTGTGATCTAGTTTCAGTTCC
TTTGTATCTACCTGTATAACAGTGCCCAGCCCAATGTGGCTTTCACAAAACACAGAATTC
TAAAATGTTCCAGCAAGGAAACGCTTAGTGATCATTTGGTCTAGAGGCTTTTGAACtttt
tttttttAAAGTGGTCTAATCTTCAAAAGAAACTAAACCAAGGAGTCCAACATAAGACTA
TTTAAAAAGGGAGCAGCGCTGGTTAACTCCAGGGGCTCTTCTGAAGGGGCTGAGCAGAGa
gagagatgaaatgagttgcccaaagtcatcaaagctggggagtgtttcagcagaccccag
tcttggtctcttataatccagtaccctgtccactgcCTATGCGGCATTAAATAAACTGAC
AGTCCATAAAGCTGAGTTGGAGATCTGTTGGTGGGGAGGTCTGATGTGGTGTTGCATGTG
AGttttatttatttatttatttatttatttatttatttatttatttatttatttatCTTC
AGAGGAGGGCAAGATGACGCCTGGAATGGTGAGACGTCTTGCAGATTGGATTCTGGGGAC
ACGGGAAAGATAAAGAGTAACACTGTGCTAGAAGGAAATTCTGCTTAAGCCCGTTCATGG
AATGAGGATTCCCTCCCTTTTTTATTGCTTTGCACTCTTACCTTCTATTttgtaaatttc
tagtacatgtaaaaatgtgtacaatatctgcatatagtttaaaaataaaaatgtaaacac
ttgtagatctcccctccacttaagaatatttccaaaactattgaatctccctgtctgcct
tactcctattggatcccccacctccctgagacaccagtttgaattttgcatattttcttg
ctttccatcatgttttaccaacatatatacatctctaatcaatatgttgtttagtttttt
ctgtcttaacctcacagaaatggagtcatgtcttgtcttctgcttagcatcatattctag
aatatttatatcattgcagaaagttctgttggactgcacatctctagatatttatccatg
gtgttgagtggagattcatccatgatgtgtgggtcattagtattcgttgctgtataatgt
tctgctatgtgaataaccaccctgtatttattcatttcacagttgctggatatttggtat
atttctaggttttttttgcttttacaaaatgtttacatgaattttgtgtctgtcttttgg
tgcaAAAGCTTCTTGAAGGAGAAGCTCCTTCTATCCAGAGGTTGATGTGCTGGTTGTTTC
TTCTAGCCTAGATGCCATCCCAAGGAATAACATGATGAAAATCTCAGCATTTTTCTATTT
TCTTGTTCAAAATAGATAAAGGTCTTGAATATGTGGGAGAATAAACTGTTTAAGTGGATT
ACTAGGTTCTGGATTACCAGGTATGATCTGAAAAAGAGCACAGGAGCCAATGAAGACATT
GGCTGCaaaaaaaaaaaaaaaaaaaagaaaaaaaaaaagaaaCCACAACAAATTTTTAAA
AAATACAACAAGTTCATTAGGCCATCATTTAGGCATATTGGCAGCTGAACAGCATTTTCT
TACCATTGTGGGAGAGAAAGATGGGTTTACCCTTGACAAGGTTTGTGCTATATTTGAACA
CAGGCACTGCACCACAAGAAAGGAAAGATGTTGCAGAATAGAAGGCTATGGGGAGATAAA
ACCTAAGCATAAACAGGGGAGGATGAGGAGTTGGAAGGGCACAAGGAGAGGCAGGGACTG
TATTTATTAAAATGAATGAAAAGGCCAGTATTATTTAGCCCACAAAAGTGAAGACTGAAA
GGATAGTATCATGAAGAGTTCACAAGTTCTGAATTTCTAAAGTATTCTTTGAAAGGCAAA
CTTATTGTAATATTAAAAAGTCCCACTTCATATTGGGTAATGTACTTTTGTTTCTTACTG
AAGAATTGAGGCAAGTTTACAAGAACTATGTGTTTATGGTTGATAGAGTTGGCTGTGGAG
GGAACAGATTTAAtttttttttgtttgttttttgtttttttagttttGATCTGACTTTTT
GAGTTCACATCAAAGGGCACCACTGTGTCCTTCCATAAGATGCTTTTTGGGATCTCTGTC
ACAGCTAGTATCCTGATCCAGAAGAGCAGTTCTTTTGTTTTTATAGAAGAGTTTTTATGT
CTTAAGCATCTTCTGATCTTCCAGGATTGATTTTATAGGCGAATCCAGATGATGCTAGCA
TTTGGGGTAGTGGTAAGAGCTAATACTATGACAGCTATTGATAGTTCATACTTTTTACTA
AAAGTGGAATGAGGGGAGCCAGTCCCCAGAGGTTGGTAGAGATCCCAGGGAATACTGTGG
GCTCATAATACTTCTGATTAACCAGTGACATTGGCCACCAAATTTGAACTCTATGCAGAT
GGAATCAACATCAAAACATAAAGTAAGAAAGaaaaaaaaaaaaGCATCCTATTAAAGAAG
CCCCTCTTGGGCACCCATCATTTCCTTAAAGAAACCAATATAACAATGAATAAGAATGAG
ATTCTCTTACATACTTAACATGCAGCATCTAGGAAATCCAAAGACGGTTTAATCTTGGGT
TTTTAACTCCCTTCTCTAAAAATAATATGTAACATCATTTAGCCATCTGACTCAAGGATC
TAGGTGCATTCCAATCCAATAGGCACATTTTCCTAAATTACTTTATAAATGATAGAACCA
TCTGACCTTGAATGCCCCAGGACCTTATGAAAACAGATGAGCTGATGTTTAAAtggagtc
tctaagccttaagagggcaggcactgtgtctgtctagttcatcatcatgttctagtacct
attttagtggctggcacataatagatgcacataacagttggattaattaataaatAATAC
AAGAATGATTTGAGGTTTTCTTTTAATTTATAGTTCTATGTATTAAGTACAGCTATTGGG
CTTTTATACCTTAATTTGTCAACACCTATCTAGTGGTTATTTAACTCAGATATTGTTCAG
CATTGTTTTATATGTTCCTTaaaaaaaaaaaaaGCAAACAAGTAGGTACTTTTGGTGGAA
ATGAGCATCTGGGGAGATGGAATTGGACTCTTAATTGGAGGCTCTAAGAACATTCATGCT
TGAATTCTTCTGGGGTGAGAGAGTATCACCCTCCAGATCTTAAGAGTTCTTAAAAGGGAG
GTGTAGTATTTCAGAAACAACCCTTTCAAGCCTTAATGCCTTTCATCAAAGGCTTTTAAA
GCACTTTGCCTTTAACCGGGTCCATGTCTACCTCCTGCCTAGCTTACACACATGCCTCCC
TTTGAGGTCAGTAGAGGCTAATAGTGCTGAGAAAACAAGCCAGTGTACTCAGTGGAGGAT
GCAACTAGCTGTATTTCAGTCTTGCATGTGAGTGTACACCTGAGACTTCAAATAATTCAG
TGTAGGCCAGTATGAAATGAAGCATGAGGGCCAAAGAAAAtcagctgccagatgaaagga
atttagatttcagaattagagccttctctgaatggaacagtttgtcacgggaggtagtga
ggtccttatcattggagatattagcagTGCTGTGGCAAGAGGAGTGGGCAGGACTTAGGC
TCAAGATGGAGGGACCAGCTTCATGGACAATAAGAACACCCACTCCTCCATGTCTATGAG
TATATCGAGTCTGCCTCTCTTTCTTGGAAGAAGTCATCATACATCTTCAATTTACTTGGA
CATTCACCCACCCACATTTCCCCCCTCTTACTCAAGTTTAGTGAGAGAGAGGCAAATGAC
TTCACCCTTGTTACAAGTCAGGTTGGAATCAGAAATGAATTTTAAAAGGAGCTTCCAGGT
AGGCTTTGGACTAGGACATATTCATCGCTGTTATTCCAAGTGAGGACTCTGAGCAATGAA
GGAATCTGAATCAGCAATGATTTGGTTGGGTTTCCTATTCTATACTTGTTAAGGCAGGAC
ATGGCACTAGTAAATTTTATCATGGCTAATCAAGTCATTAATTGTCAGTGTTGACTTTTC
TTGGAGATCAGTGTCTGAGTGTGTTTGCTTAGTCTGGTGagtggctctcaaactttagtg
tgcattagaattatccccaggggcttgtttaatggcagatttctgggccccaccctcaga
ttttctgattcagtaggtctgggttgtggccagagaatttgcctttttagcaactttcca
gatgtattagttttcttatgctgctataacaagttgttagaacttcagtggcttaaaaca
acacgttttttattccatagttctgcaggacagaagtccaaaatgggtctgggcaggcta
aaatcaaggtgtggcagggttgtatggaggtcctatgggaagaatctgtttccttgcatt
ttctagtttctagacgctgctcgcattccttcctccatggctatcttccatcttcaaagc
cagcaatgactggttgagtctcaccatgctctctatctggttcttcactcttcctcttcc
ctcttacccatttaatgatctttgtgattacatggataattctttattttaaagtgaact
gttggggatccctgggtggcacagtggtttggcacctgcctttggcccagggcgcgatcc
tggagacccgggatcgggtcccatgtcgggctcccggtgcatggagcctgcttctccctc
tgcctgtgtctcttcctctctctctctcactgtgtgcctatcataaataaataaaaataa
ataaataaataaataaataaataaataaagtgaactgtttagcagctttaacttcatctg
aaacttaattcttcttagctgtgagacatatattcctaggtctcagggattaggatgtgg
acatcattggggggcctttattcttcccataccataAcaggtgatcattgctgtaggcct
ggggactttactttgagaaccTTTGGTTAAGTGACTTGAGGGACTGATTAGAGGCTGCAT
AGTTATGAAGAATACAGCTTGTCAAAAAAATTGGACAGGAAAATGTATATCTTATAGAAA
ATTAGCATTTTGTGTGGTTTATTTTTTTATCAAACTTTTATGCAAAATGCAACTCTGTAA
AATATTAATCCCAAGAATCTTGTGGACATTCAGACAGAAGGACTAAAAAAAGGCCTCTTT
CCCATGACTGCAGCACTCTCCCCTACTGCTATTAGTCTGATTCACCTCTTGTACCTGTGT
TGTCTTTGCTGCTGTCATGATGATTACCTGCCACATTGTTCCCATTCTCTTACCTATTGA
GACCCTGCTCCTTTTTAAGGCTCAGTTTGGAGACTCTCTCTGTCATGATGCCTTCCCCAA
TTGCTCTAGCTGAAAGATCATTGCTGgtttactagatgccctcacacatgaaatcattag
ttcctgtgacagtgttgtgaggtgggcagtatctacatttcacagatggaaaGAACGGGC
AACATACttttttttttttttaagattttatttattcattcatgagagacacagagacag
aaagagaggcagagacacaggcagagggagaagcaggcttcccacaaggagcctgatatg
ggactcaatcccggatcctgggatcacgccctgagccaaaggcagatgctcaactgctga
gccacccaggcgtcctaggcaacatactttaGTGAACTGCTCAAGTTCACCCAACACTTT
CAGGGCTGGGACTCAGTCTCtgccatcacctgaatgttcatgtctcccaaaattcctatg
ttgaaacccaacacccagggtggagccctcatgatttggattagcgctctatgtaagaca
ctctagagctccctggcccctcttaccatggtggggacacagcaagaagacagccatcca
tgaaccaggaattcttcatcagataccaaatctgctggatccttgatcttgcacttctag
cttctagaactataagaataaatgtttgttgtgaactaccaatctgtggcatttccatta
tggcagcatgaacagactaagTCCCTGAAACTATGACTCTAAAGCTGATCTTGTCTAGCA
TTGTGAAGAAGGATGGGCATTTTCTGGGAAACTTATAGTTAGTGAATTTCAGTTTGACTG
ACTGCATTTAAGCCTTAGGTAAACTCCTTTCCAGTCAGTCTATGTTAAAGGAAAATTCTC
TTTTGTTATGCTACTCTTTATTGGGTAGCATATTTTTAAAATTCTTATAAATGGAGATAG
AAGCCCTTGCTTATGAATTTAATTTGTCAAATACAAATGCTGTCATGATAATTATTATGT
GCAATTGAGATGAGCCCCTATCATTCTCAGCTTCATTCCTGGAGTTTCAAAGAAAGAGGC
TCTTGGAGTGATAAAAATCACAGATTTGGAACAAGGTTTGTTAAAATCAAATACTAACAG
CCATGTGTTTTCTGCATTCTGCAAACTCTGAGTACCATGACATATAGTCATTATTTTTTT
CTTTCACTTCAAAAATAATTGGGCCCATGATTCTGATCGAGGTGAAAGGTTATATCATTA
GGCTTGCTCCGTGGGAAAGGAGAGGGAAGAGGAAGGCCAACCACCTATAAAAAAATTATA
ACCCTAGGGTAGTGATTTTGTAAAACAAGTGTATCAGTAGATGGTGATTCAACACTAGTC
TTTTCTTTTTTTCTAGCAAGTATTTATTTTGTTCTTGGGTGGGTGagtgggaaggaaaaa
aaatggtggatagacatgggattaaaatatcagaaagggagacagaacatgaaagaaacg
aactaactctgggaaacgaactaggggtggtggaaggggaagtgggcggcgggtgggggt
gactgggtggcactgagaggggcacttgacgggatgagcactgggt
>TCONS_00182456_XLOC_061620_-_4:70873906-70893661_NA
catgacctgagctgaaggcagatgcttaaccactgagccacccaggcgtccctgaaattt
tactgctacatgctttgatgtaggcctgtatttgatcactgtgtatgtacttcgagggcc
ctttcaatctgtatttgttcatcagaatatccccaattctttgaacagtgccttgcctta
gtaggtgctcagtgagtatttgttgattgaatAGGTAAGAAAATCTGATTTTGTCACTCT
CTTGCTCAAGATTTTCAATGCCATACCCCTCTGCTCATCACCTGTGTGATATAATCTGAG
TTTCTTATCATGACATGATCTAGCACTCtttttttttttCCTGTGAATACTGAATAATTT
GTCCCAGAGAGCATCCTGCTCTCTTAGGTCTCCAGCTCTTTGTACTGTGTCTGGGATACT
TCCTGTTCCTTTGCCTATCTATCTGGTAAGTTGAATTTAATTGTTAAAGTTTCATTATAA
GAATTACTTTCCTGACAGAGGGTCTCCTGGATACTCAAAGCAACCTTAGGCTTTCCTTTC
TTTATAACCCTATCATACATTGTGTATCTTGTATGGGAGACATGAGTAGTTTTGTCAATC
ATGggctctgctctacttctgagcattcagaaattttacacttctcttttctgctgaaat
tatgtatggccaggtgactctctctggccaatatatgaatggagttatgttgaggtatat
ttaagagctagagtaggtttcttattctcctcctccatctgccaagactgccaactatat
tccatagagtggagtctgttagcctgtgtgtctgaataagagtgaaggagggcagagcat
ttgctcatgatggacacagaatatgagcaagaaatgaacctttattgttttaagccactg
agatgtaaggattgtttgttgctgcagcataacctaatctagcctaaTATATTTTTACAA
TAATCAGTACCTTATCTTTTAACAACATCAGTTTACCATTTCTTCAAGGAGTATATCATT
GTATCCTTTTTACAGAATGGGCACTTAAAACATTTGTTAGCTAGTGCTGGGCTAGAAGAC
TTCATattttttgagcatctacagtgttcttggcactgtactaaggattttacccatgtt
atttcatttgatctttacaacaatcttgaaggtaagaatgactgttacagcttttctgaa
agggaaaaagactcagaggggtttaggcaacttgttcactggtccagcctctgggcagag
gcagaaccatcagtcgaacctaagtggatctgattctgaagtccaattcattctattgca
TGCAAACCTAAGAGTGACAGAAGAAAGCTCTGGCTGTTGGGAGGTTCCTGTCAAAGCAGA
CATTCCTGTCATGAGCCTTGTAAAGGATAAACAAACAAGCACATGAACACATggactgga
CTACAGAAAATTCTGAGAGGCctttcatctataccatgcctgcagttacccttctcagca
atgtgacagatggaggtgatcatccctacttcacagatgaagaaactgaaaaagcttacc
ccaggccatatagctggcccatgatggagttggagatttattctcaaattctgctgTTGT
TCCCTGAAGGTTTATTGCATCTGATAGAGAAGACACTTTTGTTTCATCTGCCATTTGAGG
CAGCGCTGAAGCTGGGATGTGAATGATGGTAATTAGGCTTGTGGATTTAGCCCAGGCTGA
GCAAAGGGAAGGAAGTTCTTGTCTGGACTAGTGCTCATCATCCCTGCACTTCCTTTATTC
AGCTTTGGTGTCAGCTGGAAGAATTGATTTTTCTTTTTTCTCTTAAACTAAGCTTCCAAT
TTGGATATATATCAAAATCCAAGGAAAGATGATAAGAGAAATATTTCACGAGCAACATAC
TACCATTAAAGAGGAATTGTGGAGCATAAAGGATGATATGTTTTGGTTTATTGAACATTA
ACTGAAGCTGAAGAAAGCAACTTAAAGGTCAAAATGAGCCTGGGACTTGGTGACTGAGCA
TCAAAGGagagcatcttagaagctccatgctcagcatggagcccaacatggggctagaaa
tcactaccatgaaatcaagacctgagttgatatcaagagtcagacgcttatctgattgag
ccacccaggcacctcagagatggtaactttCTACTGATAATATATATTGATAGAATCATT
GGTATTATTTGTGTGGTAGATGTATATATACTTATATCTTTATTGGATGTTGGAGAACTT
GGGTCCAAAGAAAGTCTTTAGATAAGCCCCAATTCTTATTAAAACAGCAAAGATAAAATT
AGGTAATAGTCATAGGGACTAGTGATTATCCAACTATTAAGTAGATATGGTAAAAAATTA
TTCATTTTTTCATTTGGCCAATGAAGCAACAGATATGGAAGCATTCAATGAGATAAATAT
CTGACACTGGACCATCTTTGAACATCTACAAGTCAGAACTGGTCTGGCCTTGGGTTCTGA
GGAGACTGGGAGATGGAAGGAATGAATCTGCTTCCTATTACCCTCTTTGGGTTGACCTGG
ACAAAATGATCCTGGTAATCCTAAGGTCTTCAGGATATCGTGCATGATATAGGTGGAAGA
CCAAACCTAGAGCTCTGCAGAGAGAACTTGGGCTGGATTTTGGGTCTCTAGTCCATTATC
CCTAAAGGTAAAAATTTAACCGAGAAATTATTAATGTCTATGAAATTGATGTAGACAAAA
TTCTAGGGATTTGGTTCAAACAATCTTAGGAATACTTTGTGAACATGTAGATCAGCTGTT
TGTTAAAGAGGGATCTGTTCCTGTGTTTGGCAACATATTTTGGGTTTCTTTGGAATCTTT
ACTTTTCAAACATTATCAACAGACTCTGTCGATTCACCCACTCTGTGTAAAGACATGTGG
TAGATATATAGGTGACCCACAAAAGTTTAAGGCATCTTCTGTACAACCCCTTTAGCCACT
GAAGCTTTCAGACTAGTGGAGGTAGATATTTCAGGCTAGGATAGGTAGGTGTTATTTTAA
AGTTCAAAACAAATAAACCAAAAATCTCATCCAACAAATAAGTACATAAAAATGGCAAGT
TAAGAGTAGAAGCCAGAAGATCTATAAACATCTATAAGAAGTAGAGATTTCTGCCTGGAA
TGTTTAAGAAGGCTTTAAGGAGGAGGTGAGCATTTGGGCTTTGAACATTGGAAAGAATTC
CGAAGGTAGGGAATGCATCCAGGTCGGAACTGTGTAAGGGGAAGcagagagatagaggtt
aagagagtttggttctggggcacctgggtgactcagtcagttgagcatctgactcttgat
ttcagctcaggtcttgatctcagggtcatgaattcaagccccatgttgggctccacagga
acctactttagaaaaaAGTTTGGTTCTGGCAGAAGGCTTAGGGAGCAGTGGGAGATGAGG
TTGGGATGGCCGTCCATGGGCTGCTGGTATAGTATGGAATAATGGGCAAAGGAGAATGGG
TTAAGTTTCTTTAAAAATGATAATTATCAAATGTTACTTGTTACCttttttttttttAAT
GGCAATATAAATGGAAGGGATTCCAGTTTGTAGAGTCCTGCTCACAAATGAGATGGTGCC
CATTTCCCTTGGATAGGAGGAGATGCATGTGGACCACCAGACCCAGCCACTGAGAATGGG
GTGGATTAGTTTGAATTCCTTGGGCACTGAGTTCATGCATGCTGGAGTTTGGGGGCTGGG
TATAATTCCCTTTAGAGAGAGGATCATTTTGAGCCTCCTCCACTCAACTTGTTTATAAAA
ATCCTAGAGAATTATTTTCCAGACCATGGGTGGGGAAGCCAGTATGTTTAGTAGTGATGC
TATAAACAAATGAAGATGCCTTTTTGCAATAGGAGCAGACAGGGAACTTATTTTTGTGTT
TTGAAGAAACTGTTGATCACTGGGATGACTGAGACAGAAACAGTTTGTTTCTTCCTATGC
TGACTTTTTCTCCCAAGGAGAAAATTACTTATCTTTACTGGCAACACTTAAAATTTTCTA
ATTTCAAACTCAATGTGAGTGTCAGAAATTGACACAGCATGGCTGTGTGGTTCTCATGGG
AGTTCAGCTCCACTCCCCCTGTATGAAGTACAAGAGGGCAGAGAGGAAAAGGAAGGGCAG
CCTCTGTTTCTCCAGAGCATGTGTCGTGATTTCATATCAGAATTGCACCTTGCAGAAATC
TTTGTGAACCTTAAGTTTCTCATTAATATGATCAATTTGAAGAACTATAGGCTAGTTAGA
AGTCTATATAACAAGTTCATATATTTTTAAAATTACTATTTCCTTCTATTATTCTTTAGA
ACAACAACTGGCACATTTCATTTGGAAATTAGAATGAGTTAAAAGTAGAGAGTGAGGCCC
AAAGTGGGGTGACAATCCAATGGCCAATCTTTTATTAGGACAGTAATGTTGAAGCCTTGG
CTAAAGGATGAATCTCCCATGCTGTCCTGTCAGGCAGTGGTGAGTTTTATGGGCCAAGTA
GTCCTTGGTAGAATTGACTTTGTATCTCTACCTGTACCTGAAATTCATCATGCCCAGAAG
ATAGGGGTTTAAATGACAGTGTCTGATCTGGAACACTTAACACATGATTGGCCAAGCAGA
GTGGAAGAGAAACCCAAGAACAGGTGGAGGAAGAAGACTTGAGGACAGAATGGCCAAGGG
GCCTGAGCTACTATCCCATGAGTACTAGAAACATAAGAGAATGGACAGGGTCACAGGAGA
GAGCTGTGGGCCTCCAGGCATTCCTATGAAAATTCCCATGCAATTCCTCCCGTTAAAGAA
AATACCCCTAATCACAGTCCCTCTTGCATTATTTCTCTTTAGTAATGATTGAACTGGTTA
GCCAGATTTCCTGTCAGATGCCTGGAAGTAAGGATCATAGGATAAGAAGTGGGTTCTGAA
ATGGGAACAAGGAAAGTCTGAGAGAACTTCTGGAATAATCCATCATTCTAGGCAATACAC
AGTTAGGCTTTTTCTGTAAGATGCCAGTTTTGTGATCTAGTTTCAGTTCCTTTGTATCTA
CCTGTATAACAGTGCCCAGCCCAATGTGGCTTTCACAAAACACAGAATTCTAAAATGTTC
CAGCAAGGAAACGCTTAGTGATCATTTGGTCTAGAGGCTTTTGAACtttttttttttAAA
GTGGTCTAATCTTCAAAAGAAACTAAACCAAGGAGTCCAACATAAGACTATTTAAAAAGG
GAGCAGCGCTGGTTAACTCCAGGGGCTCTTCTGAAGGGGCTGAGCAGAGagagagatgaa
atgagttgcccaaagtcatcaaagctggggagtgtttcagcagaccccagtcttggtctc
ttataatccagtaccctgtccactgcCTATGCGGCATTAAATAAACTGACAGTCCATAAA
GCTGAGTTGGAGATCTGTTGGTGGGGAGGTCTGATGTGGTGTTGCATGTGAGttttattt
atttatttatttatttatttatttatttatttatttatttatttatCTTCAGAGGAGGGC
AAGATGACGCCTGGAATGGTGAGACGTCTTGCAGATTGGATTCTGGGGACACGGGAAAGA
TAAAGAGTAACACTGTGCTAGAAGGAAATTCTGCTTAAGCCCGTTCATGGAATGAGGATT
CCCTCCCTTTTTTATTGCTTTGCACTCTTACCTTCTATTttgtaaatttctagtacatgt
aaaaatgtgtacaatatctgcatatagtttaaaaataaaaatgtaaacacttgtagatct
cccctccacttaagaatatttccaaaactattgaatctccctgtctgccttactcctatt
ggatcccccacctccctgagacaccagtttgaattttgcatattttcttgctttccatca
tgttttaccaacatatatacatctctaatcaatatgttgtttagttttttctgtcttaac
ctcacagaaatggagtcatgtcttgtcttctgcttagcatcatattctagaatatttata
tcattgcagaaagttctgttggactgcacatctctagatatttatccatggtgttgagtg
gagattcatccatgatgtgtgggtcattagtattcgttgctgtataatgttctgctatgt
gaataaccaccctgtatttattcatttcacagttgctggatatttggtatatttctaggt
tttttttgcttttacaaaatgtttacatgaattttgtgtctgtcttttggtgcaAAAGCT
TCTTGAAGGAGAAGCTCCTTCTATCCAGAGGTTGATGTGCTGGTTGTTTCTTCTAGCCTA
GATGCCATCCCAAGGAATAACATGATGAAAATCTCAGCATTTTTCTATTTTCTTGTTCAA
AATAGATAAAGGTCTTGAATATGTGGGAGAATAAACTGTTTAAGTGGATTACTAGGTTCT
GGATTACCAGGTATGATCTGAAAAAGAGCACAGGAGCCAATGAAGACATTGGCTGCaaaa
aaaaaaaaaaaaaaaagaaaaaaaaaaagaaaCCACAACAAATTTTTAAAAAATACAACA
AGTTCATTAGGCCATCATTTAGGCATATTGGCAGCTGAACAGCATTTTCTTACCATTGTG
GGAGAGAAAGATGGGTTTACCCTTGACAAGGTTTGTGCTATATTTGAACACAGGCACTGC
ACCACAAGAAAGGAAAGATGTTGCAGAATAGAAGGCTATGGGGAGATAAAACCTAAGCAT
AAACAGGGGAGGATGAGGAGTTGGAAGGGCACAAGGAGAGGCAGGGACTGTATTTATTAA
AATGAATGAAAAGGCCAGTATTATTTAGCCCACAAAAGTGAAGACTGAAAGGATAGTATC
ATGAAGAGTTCACAAGTTCTGAATTTCTAAAGTATTCTTTGAAAGGCAAACTTATTGTAA
TATTAAAAAGTCCCACTTCATATTGGGTAATGTACTTTTGTTTCTTACTGAAGAATTGAG
GCAAGTTTACAAGAACTATGTGTTTATGGTTGATAGAGTTGGCTGTGGAGGGAACAGATT
TAAtttttttttgtttgttttttgtttttttagttttGATCTGACTTTTTGAGTTCACAT
CAAAGGGCACCACTGTGTCCTTCCATAAGATGCTTTTTGGGATCTCTGTCACAGCTAGTA
TCCTGATCCAGAAGAGCAGTTCTTTTGTTTTTATAGAAGAGTTTTTATGTCTTAAGCATC
TTCTGATCTTCCAGGATTGATTTTATAGGCGAATCCAGATGATGCTAGCATTTGGGGTAG
TGGTAAGAGCTAATACTATGACAGCTATTGATAGTTCATACTTTTTACTAAAAGTGGAAT
GAGGGGAGCCAGTCCCCAGAGGTTGGTAGAGATCCCAGGGAATACTGTGGGCTCATAATA
CTTCTGATTAACCAGTGACATTGGCCACCAAATTTGAACTCTATGCAGATGGAATCAACA
TCAAAACATAAAGTAAGAAAGaaaaaaaaaaaaGCATCCTATTAAAGAAGCCCCTCTTGG
GCACCCATCATTTCCTTAAAGAAACCAATATAACAATGAATAAGAATGAGATTCTCTTAC
ATACTTAACATGCAGCATCTAGGAAATCCAAAGACGGTTTAATCTTGGGTTTTTAACTCC
CTTCTCTAAAAATAATATGTAACATCATTTAGCCATCTGACTCAAGGATCTAGGTGCATT
CCAATCCAATAGGCACATTTTCCTAAATTACTTTATAAATGATAGAACCATCTGACCTTG
AATGCCCCAGGACCTTATGAAAACAGATGAGCTGATGTTTAAAtggagtctctaagcctt
aagagggcaggcactgtgtctgtctagttcatcatcatgttctagtacctattttagtgg
ctggcacataatagatgcacataacagttggattaattaataaatAATACAAGAATGATT
TGAGGTTTTCTTTTAATTTATAGTTCTATGTATTAAGTACAGCTATTGGGCTTTTATACC
TTAATTTGTCAACACCTATCTAGTGGTTATTTAACTCAGATATTGTTCAGCATTGTTTTA
TATGTTCCTTaaaaaaaaaaaaaGCAAACAAGTAGGTACTTTTGGTGGAAATGAGCATCT
GGGGAGATGGAATTGGACTCTTAATTGGAGGCTCTAAGAACATTCATGCTTGAATTCTTC
TGGGGTGAGAGAGTATCACCCTCCAGATCTTAAGAGTTCTTAAAAGGGAGGTGTAGTATT
TCAGAAACAACCCTTTCAAGCCTTAATGCCTTTCATCAAAGGCTTTTAAAGCACTTTGCC
TTTAACCGGGTCCATGTCTACCTCCTGCCTAGCTTACACACATGCCTCCCTTTGAGGTCA
GTAGAGGCTAATAGTGCTGAGAAAACAAGCCAGTGTACTCAGTGGAGGATGCAACTAGCT
GTATTTCAGTCTTGCATGTGAGTGTACACCTGAGACTTCAAATAATTCAGTGTAGGCCAG
TATGAAATGAAGCATGAGGGCCAAAGAAAAtcagctgccagatgaaaggaatttagattt
cagaattagagccttctctgaatggaacagtttgtcacgggaggtagtgaggtccttatc
attggagatattagcagTGCTGTGGCAAGAGGAGTGGGCAGGACTTAGGCTCAAGATGGA
GGGACCAGCTTCATGGACAATAAGAACACCCACTCCTCCATGTCTATGAGTATATCGAGT
CTGCCTCTCTTTCTTGGAAGAAGTCATCATACATCTTCAATTTACTTGGACATTCACCCA
CCCACATTTCCCCCCTCTTACTCAAGTTTAGTGAGAGAGAGGCAAATGACTTCACCCTTG
TTACAAGTCAGGTTGGAATCAGAAATGAATTTTAAAAGGAGCTTCCAGGTAGGCTTTGGA
CTAGGACATATTCATCGCTGTTATTCCAAGTGAGGACTCTGAGCAATGAAGGAATCTGAA
TCAGCAATGATTTGGTTGGGTTTCCTATTCTATACTTGTTAAGGCAGGACATGGCACTAG
TAAATTTTATCATGGCTAATCAAGTCATTAATTGTCAGTGTTGACTTTTCTTGGAGATCA
GTGTCTGAGTGTGTTTGCTTAGTCTGGTGagtggctctcaaactttagtgtgcattagaa
ttatccccaggggcttgtttaatggcagatttctgggccccaccctcagattttctgatt
cagtaggtctgggttgtggccagagaatttgcctttttagcaactttccagatgtattag
ttttcttatgctgctataacaagttgttagaacttcagtggcttaaaacaacacgttttt
tattccatagttctgcaggacagaagtccaaaatgggtctgggcaggctaaaatcaaggt
gtggcagggttgtatggaggtcctatgggaagaatctgtttccttgcattttctagtttc
tagacgctgctcgcattccttcctccatggctatcttccatcttcaaagccagcaatgac
tggttgagtctcaccatgctctctatctggttcttcactcttcctcttccctcttaccca
tttaatgatctttgtgattacatggataattctttattttaaagtgaactgttggggatc
cctgggtggcacagtggtttggcacctgcctttggcccagggcgcgatcctggagacccg
ggatcgggtcccatgtcgggctcccggtgcatggagcctgcttctccctctgcctgtgtc
tcttcctctctctctctcactgtgtgcctatcataaataaataaaaataaataaataaat
aaataaataaataaataaagtgaactgtttagcagctttaacttcatctgaaacttaatt
cttcttagctgtgagacatatattcctaggtctcagggattaggatgtggacatcattgg
ggggcctttattcttcccataccataAcaggtgatcattgctgtaggcctggggacttta
ctttgagaaccTTTGGTTAAGTGACTTGAGGGACTGATTAGAGGCTGCATAGTTATGAAG
AATACAGCTTGTCAAAAAAATTGGACAGGAAAATGTATATCTTATAGAAAATTAGCATTT
TGTGTGGTTTATTTTTTTATCAAACTTTTATGCAAAATGCAACTCTGTAAAATATTAATC
CCAAGAATCTTGTGGACATTCAGACAGAAGGACTAAAAAAAGGCCTCTTTCCCATGACTG
CAGCACTCTCCCCTACTGCTATTAGTCTGATTCACCTCTTGTACCTGTGTTGTCTTTGCT
GCTGTCATGATGATTACCTGCCACATTGTTCCCATTCTCTTACCTATTGAGACCCTGCTC
CTTTTTAAGGCTCAGTTTGGAGACTCTCTCTGTCATGATGCCTTCCCCAATTGCTCTAGC
TGAAAGATCATTGCTGgtttactagatgccctcacacatgaaatcattagttcctgtgac
agtgttgtgaggtgggcagtatctacatttcacagatggaaaGAACGGGCAACATACttt
tttttttttttaagattttatttattcattcatgagagacacagagacagaaagagaggc
agagacacaggcagagggagaagcaggcttcccacaaggagcctgatatgggactcaatc
ccggatcctgggatcacgccctgagccaaaggcagatgctcaactgctgagccacccagg
cgtcctaggcaacatactttaGTGAACTGCTCAAGTTCACCCAACACTTTCAGGGCTGGG
ACTCAGTCTCtgccatcacctgaatgttcatgtctcccaaaattcctatgttgaaaccca
acacccagggtggagccctcatgatttggattagcgctctatgtaagacactctagagct
ccctggcccctcttaccatggtggggacacagcaagaagacagccatccatgaaccagga
attcttcatcagataccaaatctgctggatccttgatcttgcacttctagcttctagaac
tataagaataaatgtttgttgtgaactaccaatctgtggcatttccattatggcagcatg
aacagactaagTCCCTGAAACTATGACTCTAAAGCTGATCTTGTCTAGCATTGTGAAGAA
GGATGGGCATTTTCTGGGAAACTTATAGTTAGTGAATTTCAGTTTGACTGACTGCATTTA
AGCCTTAGGTAAACTCCTTTCCAGTCAGTCTATGTTAAAGGAAAATTCTCTTTTGTTATG
CTACTCTTTATTGGGTAGCATATTTTTAAAATTCTTATAAATGGAGATAGAAGCCCTTGC
TTATGAATTTAATTTGTCAAATACAAATGCTGTCATGATAATTATTATGTGCAATTGAGA
TGAGCCCCTATCATTCTCAGCTTCATTCCTGGAGTTTCAAAGAAAGAGGCTCTTGGAGTG
ATAAAAATCACAGATTTGGAACAAGGTTTGTTAAAATCAAATACTAACAGCCATGTGTTT
TCTGCATTCTGCAAACTCTGAGTACCATGACATATAGTCATTATTTTTTTCTTTCACTTC
AAAAATAATTGGGCCCATGATTCTGATCGAGGTGAAAGGTTATATCATTAGGCTTGCTCC
GTGGGAAAGGAGAGGGAAGAGGAAGGCCAACCACCTATAAAAAAATTATAACCCTAGGGT
AGTGATTTTGTAAAACAAGTGTATCAGTAGATGGTGATTCAACACTAGTCTTTTCTTTTT
TTCTAGCAAGTATTTATTTTGTTCTTGGGTGGGTGagtgggaaggaaaaaaaatggtgga
tagacatgggattaaaatatcagaaagggagacagaacatgaaagaaacgaactaactct
gggaaacgaactaggggtggtggaaggggaagtgggcggcgggtgggggtgactgggtgg
cactgagaggggcacttgacgggatgagcactgggt
>TCONS_00182461_XLOC_061620_-_4:70873906-70936221_NA
aaggcagCCAGCCAGATGTGACTGTGGCTAACAGACCAGTGAGAAGAGGCAAGGATAAAC
ACAAGGCATTAAAAACCACCTTCTGAAGTCATTTGGGAGTGACAGAAGAAAGCTCTGGCT
GTTGGGAGGTTCCTGTCAAAGCAGACATTCCTGTCATGAGCCTTGTAAAGGATAAACAAA
CAAGCACATGAACACATggactggaCTACAGAAAATTCTGAGAGGCctttcatctatacc
atgcctgcagttacccttctcagcaatgtgacagatggaggtgatcatccctacttcaca
gatgaagaaactgaaaaagcttaccccaggccatatagctggcccatgatggagttggag
atttattctcaaattctgctgTTGTTCCCTGAAGGTTTATTGCATCTGATAGAGAAGACA
CTTTTGTTTCATCTGCCATTTGAGGCAGCGCTGAAGCTGGGATGTGAATGATGGTAATTA
GGCTTGTGGATTTAGCCCAGGCTGAGCAAAGGGAAGGAAGTTCTTGTCTGGACTAGTGCT
CATCATCCCTGCACTTCCTTTATTCAGCTTTGGTGTCAGCTGGAAGAATTGATTTTTCTT
TTTTCTCTTAAACTAAGCTTCCAATTTGGATATATATCAAAATCCAAGGAAAGATGATAA
GAGAAATATTTCACGAGCAACATACTACCATTAAAGAGGAATTGTGGAGCATAAAGGATG
ATATGTTTTGGTTTATTGAACATTAACTGAAGCTGAAGAAAGCAACTTAAAGGTCAAAAT
GAGCCTGGGACTTGGTGACTGAGCATCAAAGGagagcatcttagaagttgagagaggctc
agactcttttattttttaggttcctagaaaaaaatggacaattgcTTTAATGTAGACAGA
GCCCTTCAAAAGGATGAAAGGTTGAGTTCTGAAGGACCAGATATTCCTTTTCTAGAACCT
ACCATGGTTGGAAAATGGAAATGACTTTTTTGTAGGATAACTGCTTGCCTCTTCCCTAGA
CCTTAGGCAAACTGATAATCATATCTATATTCTATGTCTGTAATCCTAACCCCAGgtaca
gtgccaggtactcagtgagtacttccataaataatggctttGAGAAAGGTACAAATGAGA
ATAAAAGACAAAAGACAGCATGTGATGCTGAAGTTAGGTCTACCTTCTCTAGCcagtggt
tcccaagctttgaatttcataggtgggtgcaatttttgaattgattttgaggaactagaa
tagccagacttgtaatattgttaagtaatgtcactaaaaacaagttagcagctactgtct
cttagactaataatttattacaaagaaaaatattttgatatgaaaaaTGAAGAATAATGG
ACAATTTGCCCCAAGAAAGGAGATTAGGAGAATTAGAATTAGGAGATTGTAACtcttttc
ttttcttttcttttcttttcttttctttttttcttttcttttcttttcttttcttttctt
ttcttttcttttcttttcttttctttcttttcttttcttttctttcttttcttttctttc
ttctttcttcttccttccttccttccttctttccttccttccttccttccttccttcctt
ccttccttccttccttcctccttccttccttcttccttccttccttctttccttttttct
ttctttcataggctccatgctcagcatggagcccaacatggggctagaaatcactaccat
gaaatcaagacctgagttgatatcaagagtcagacgcttatctgattgagccacccaggc
acctcagagatggtaactttCTACTGATAATATATATTGATAGAATCATTGGTATTATTT
GTGTGGTAGATGTATATATACTTATATCTTTATTGGATGTTGGAGAACTTGGGTCCAAAG
AAAGTCTTTAGATAAGCCCCAATTCTTATTAAAACAGCAAAGATAAAATTAGGTAATAGT
CATAGGGACTAGTGATTATCCAACTATTAAGTAGATATGGTAAAAAATTATTCATTTTTT
CATTTGGCCAATGAAGCAACAGATATGGAAGCATTCAATGAGATAAATATCTGACACTGG
ACCATCTTTGAACATCTACAAGTCAGAACTGGTCTGGCCTTGGGTTCTGAGGAGACTGGG
AGATGGAAGGAATGAATCTGCTTCCTATTACCCTCTTTGGGTTGACCTGGACAAAATGAT
CCTGGTAATCCTAAGGTCTTCAGGATATCGTGCATGATATAGGTGGAAGACCAAACCTAG
AGCTCTGCAGAGAGAACTTGGGCTGGATTTTGGGTCTCTAGTCCATTATCCCTAAAGGTA
AAAATTTAACCGAGAAATTATTAATGTCTATGAAATTGATGTAGACAAAATTCTAGGGAT
TTGGTTCAAACAATCTTAGGAATACTTTGTGAACATGTAGATCAGCTGTTTGTTAAAGAG
GGATCTGTTCCTGTGTTTGGCAACATATTTTGGGTTTCTTTGGAATCTTTACTTTTCAAA
CATTATCAACAGACTCTGTCGATTCACCCACTCTGTGTAAAGACATGTGGTAGATATATA
GGTGACCCACAAAAGTTTAAGGCATCTTCTGTACAACCCCTTTAGCCACTGAAGCTTTCA
GACTAGTGGAGGTAGATATTTCAGGCTAGGATAGGTAGGTGTTATTTTAAAGTTCAAAAC
AAATAAACCAAAAATCTCATCCAACAAATAAGTACATAAAAATGGCAAGTTAAGAGTAGA
AGCCAGAAGATCTATAAACATCTATAAGAAGTAGAGATTTCTGCCTGGAATGTTTAAGAA
GGCTTTAAGGAGGAGGTGAGCATTTGGGCTTTGAACATTGGAAAGAATTCCGAAGGTAGG
GAATGCATCCAGGTCGGAACTGTGTAAGGGGAAGcagagagatagaggttaagagagttt
ggttctggggcacctgggtgactcagtcagttgagcatctgactcttgatttcagctcag
gtcttgatctcagggtcatgaattcaagccccatgttgggctccacaggaacctacttta
gaaaaaAGTTTGGTTCTGGCAGAAGGCTTAGGGAGCAGTGGGAGATGAGGTTGGGATGGC
CGTCCATGGGCTGCTGGTATAGTATGGAATAATGGGCAAAGGAGAATGGGTTAAGTTTCT
TTAAAAATGATAATTATCAAATGTTACTTGTTACCttttttttttttAATGGCAATATAA
ATGGAAGGGATTCCAGTTTGTAGAGTCCTGCTCACAAATGAGATGGTGCCCATTTCCCTT
GGATAGGAGGAGATGCATGTGGACCACCAGACCCAGCCACTGAGAATGGGGTGGATTAGT
TTGAATTCCTTGGGCACTGAGTTCATGCATGCTGGAGTTTGGGGGCTGGGTATAATTCCC
TTTAGAGAGAGGATCATTTTGAGCCTCCTCCACTCAACTTGTTTATAAAAATCCTAGAGA
ATTATTTTCCAGACCATGGGTGGGGAAGCCAGTATGTTTAGTAGTGATGCTATAAACAAA
TGAAGATGCCTTTTTGCAATAGGAGCAGACAGGGAACTTATTTTTGTGTTTTGAAGAAAC
TGTTGATCACTGGGATGACTGAGACAGAAACAGTTTGTTTCTTCCTATGCTGACTTTTTC
TCCCAAGGAGAAAATTACTTATCTTTACTGGCAACACTTAAAATTTTCTAATTTCAAACT
CAATGTGAGTGTCAGAAATTGACACAGCATGGCTGTGTGGTTCTCATGGGAGTTCAGCTC
CACTCCCCCTGTATGAAGTACAAGAGGGCAGAGAGGAAAAGGAAGGGCAGCCTCTGTTTC
TCCAGAGCATGTGTCGTGATTTCATATCAGAATTGCACCTTGCAGAAATCTTTGTGAACC
TTAAGTTTCTCATTAATATGATCAATTTGAAGAACTATAGGCTAGTTAGAAGTCTATATA
ACAAGTTCATATATTTTTAAAATTACTATTTCCTTCTATTATTCTTTAGAACAACAACTG
GCACATTTCATTTGGAAATTAGAATGAGTTAAAAGTAGAGAGTGAGGCCCAAAGTGGGGT
GACAATCCAATGGCCAATCTTTTATTAGGACAGTAATGTTGAAGCCTTGGCTAAAGGATG
AATCTCCCATGCTGTCCTGTCAGGCAGTGGTGAGTTTTATGGGCCAAGTAGTCCTTGGTA
GAATTGACTTTGTATCTCTACCTGTACCTGAAATTCATCATGCCCAGAAGATAGGGGTTT
AAATGACAGTGTCTGATCTGGAACACTTAACACATGATTGGCCAAGCAGAGTGGAAGAGA
AACCCAAGAACAGGTGGAGGAAGAAGACTTGAGGACAGAATGGCCAAGGGGCCTGAGCTA
CTATCCCATGAGTACTAGAAACATAAGAGAATGGACAGGGTCACAGGAGAGAGCTGTGGG
CCTCCAGGCATTCCTATGAAAATTCCCATGCAATTCCTCCCGTTAAAGAAAATACCCCTA
ATCACAGTCCCTCTTGCATTATTTCTCTTTAGTAATGATTGAACTGGTTAGCCAGATTTC
CTGTCAGATGCCTGGAAGTAAGGATCATAGGATAAGAAGTGGGTTCTGAAATGGGAACAA
GGAAAGTCTGAGAGAACTTCTGGAATAATCCATCATTCTAGGCAATACACAGTTAGGCTT
TTTCTGTAAGATGCCAGTTTTGTGATCTAGTTTCAGTTCCTTTGTATCTACCTGTATAAC
AGTGCCCAGCCCAATGTGGCTTTCACAAAACACAGAATTCTAAAATGTTCCAGCAAGGAA
ACGCTTAGTGATCATTTGGTCTAGAGGCTTTTGAACtttttttttttAAAGTGGTCTAAT
CTTCAAAAGAAACTAAACCAAGGAGTCCAACATAAGACTATTTAAAAAGGGAGCAGCGCT
GGTTAACTCCAGGGGCTCTTCTGAAGGGGCTGAGCAGAGagagagatgaaatgagttgcc
caaagtcatcaaagctggggagtgtttcagcagaccccagtcttggtctcttataatcca
gtaccctgtccactgcCTATGCGGCATTAAATAAACTGACAGTCCATAAAGCTGAGTTGG
AGATCTGTTGGTGGGGAGGTCTGATGTGGTGTTGCATGTGAGttttatttatttatttat
ttatttatttatttatttatttatttatttatttatCTTCAGAGGAGGGCAAGATGACGC
CTGGAATGGTGAGACGTCTTGCAGATTGGATTCTGGGGACACGGGAAAGATAAAGAGTAA
CACTGTGCTAGAAGGAAATTCTGCTTAAGCCCGTTCATGGAATGAGGATTCCCTCCCTTT
TTTATTGCTTTGCACTCTTACCTTCTATTttgtaaatttctagtacatgtaaaaatgtgt
acaatatctgcatatagtttaaaaataaaaatgtaaacacttgtagatctcccctccact
taagaatatttccaaaactattgaatctccctgtctgccttactcctattggatccccca
cctccctgagacaccagtttgaattttgcatattttcttgctttccatcatgttttacca
acatatatacatctctaatcaatatgttgtttagttttttctgtcttaacctcacagaaa
tggagtcatgtcttgtcttctgcttagcatcatattctagaatatttatatcattgcaga
aagttctgttggactgcacatctctagatatttatccatggtgttgagtggagattcatc
catgatgtgtgggtcattagtattcgttgctgtataatgttctgctatgtgaataaccac
cctgtatttattcatttcacagttgctggatatttggtatatttctaggttttttttgct
tttacaaaatgtttacatgaattttgtgtctgtcttttggtgcaAAAGCTTCTTGAAGGA
GAAGCTCCTTCTATCCAGAGGTTGATGTGCTGGTTGTTTCTTCTAGCCTAGATGCCATCC
CAAGGAATAACATGATGAAAATCTCAGCATTTTTCTATTTTCTTGTTCAAAATAGATAAA
GGTCTTGAATATGTGGGAGAATAAACTGTTTAAGTGGATTACTAGGTTCTGGATTACCAG
GTATGATCTGAAAAAGAGCACAGGAGCCAATGAAGACATTGGCTGCaaaaaaaaaaaaaa
aaaaaagaaaaaaaaaaagaaaCCACAACAAATTTTTAAAAAATACAACAAGTTCATTAG
GCCATCATTTAGGCATATTGGCAGCTGAACAGCATTTTCTTACCATTGTGGGAGAGAAAG
ATGGGTTTACCCTTGACAAGGTTTGTGCTATATTTGAACACAGGCACTGCACCACAAGAA
AGGAAAGATGTTGCAGAATAGAAGGCTATGGGGAGATAAAACCTAAGCATAAACAGGGGA
GGATGAGGAGTTGGAAGGGCACAAGGAGAGGCAGGGACTGTATTTATTAAAATGAATGAA
AAGGCCAGTATTATTTAGCCCACAAAAGTGAAGACTGAAAGGATAGTATCATGAAGAGTT
CACAAGTTCTGAATTTCTAAAGTATTCTTTGAAAGGCAAACTTATTGTAATATTAAAAAG
TCCCACTTCATATTGGGTAATGTACTTTTGTTTCTTACTGAAGAATTGAGGCAAGTTTAC
AAGAACTATGTGTTTATGGTTGATAGAGTTGGCTGTGGAGGGAACAGATTTAAttttttt
ttgtttgttttttgtttttttagttttGATCTGACTTTTTGAGTTCACATCAAAGGGCAC
CACTGTGTCCTTCCATAAGATGCTTTTTGGGATCTCTGTCACAGCTAGTATCCTGATCCA
GAAGAGCAGTTCTTTTGTTTTTATAGAAGAGTTTTTATGTCTTAAGCATCTTCTGATCTT
CCAGGATTGATTTTATAGGCGAATCCAGATGATGCTAGCATTTGGGGTAGTGGTAAGAGC
TAATACTATGACAGCTATTGATAGTTCATACTTTTTACTAAAAGTGGAATGAGGGGAGCC
AGTCCCCAGAGGTTGGTAGAGATCCCAGGGAATACTGTGGGCTCATAATACTTCTGATTA
ACCAGTGACATTGGCCACCAAATTTGAACTCTATGCAGATGGAATCAACATCAAAACATA
AAGTAAGAAAGaaaaaaaaaaaaGCATCCTATTAAAGAAGCCCCTCTTGGGCACCCATCA
TTTCCTTAAAGAAACCAATATAACAATGAATAAGAATGAGATTCTCTTACATACTTAACA
TGCAGCATCTAGGAAATCCAAAGACGGTTTAATCTTGGGTTTTTAACTCCCTTCTCTAAA
AATAATATGTAACATCATTTAGCCATCTGACTCAAGGATCTAGGTGCATTCCAATCCAAT
AGGCACATTTTCCTAAATTACTTTATAAATGATAGAACCATCTGACCTTGAATGCCCCAG
GACCTTATGAAAACAGATGAGCTGATGTTTAAAtggagtctctaagccttaagagggcag
gcactgtgtctgtctagttcatcatcatgttctagtacctattttagtggctggcacata
atagatgcacataacagttggattaattaataaatAATACAAGAATGATTTGAGGTTTTC
TTTTAATTTATAGTTCTATGTATTAAGTACAGCTATTGGGCTTTTATACCTTAATTTGTC
AACACCTATCTAGTGGTTATTTAACTCAGATATTGTTCAGCATTGTTTTATATGTTCCTT
aaaaaaaaaaaaaGCAAACAAGTAGGTACTTTTGGTGGAAATGAGCATCTGGGGAGATGG
AATTGGACTCTTAATTGGAGGCTCTAAGAACATTCATGCTTGAATTCTTCTGGGGTGAGA
GAGTATCACCCTCCAGATCTTAAGAGTTCTTAAAAGGGAGGTGTAGTATTTCAGAAACAA
CCCTTTCAAGCCTTAATGCCTTTCATCAAAGGCTTTTAAAGCACTTTGCCTTTAACCGGG
TCCATGTCTACCTCCTGCCTAGCTTACACACATGCCTCCCTTTGAGGTCAGTAGAGGCTA
ATAGTGCTGAGAAAACAAGCCAGTGTACTCAGTGGAGGATGCAACTAGCTGTATTTCAGT
CTTGCATGTGAGTGTACACCTGAGACTTCAAATAATTCAGTGTAGGCCAGTATGAAATGA
AGCATGAGGGCCAAAGAAAAtcagctgccagatgaaaggaatttagatttcagaattaga
gccttctctgaatggaacagtttgtcacgggaggtagtgaggtccttatcattggagata
ttagcagTGCTGTGGCAAGAGGAGTGGGCAGGACTTAGGCTCAAGATGGAGGGACCAGCT
TCATGGACAATAAGAACACCCACTCCTCCATGTCTATGAGTATATCGAGTCTGCCTCTCT
TTCTTGGAAGAAGTCATCATACATCTTCAATTTACTTGGACATTCACCCACCCACATTTC
CCCCCTCTTACTCAAGTTTAGTGAGAGAGAGGCAAATGACTTCACCCTTGTTACAAGTCA
GGTTGGAATCAGAAATGAATTTTAAAAGGAGCTTCCAGGTAGGCTTTGGACTAGGACATA
TTCATCGCTGTTATTCCAAGTGAGGACTCTGAGCAATGAAGGAATCTGAATCAGCAATGA
TTTGGTTGGGTTTCCTATTCTATACTTGTTAAGGCAGGACATGGCACTAGTAAATTTTAT
CATGGCTAATCAAGTCATTAATTGTCAGTGTTGACTTTTCTTGGAGATCAGTGTCTGAGT
GTGTTTGCTTAGTCTGGTGagtggctctcaaactttagtgtgcattagaattatccccag
gggcttgtttaatggcagatttctgggccccaccctcagattttctgattcagtaggtct
gggttgtggccagagaatttgcctttttagcaactttccagatgtattagttttcttatg
ctgctataacaagttgttagaacttcagtggcttaaaacaacacgttttttattccatag
ttctgcaggacagaagtccaaaatgggtctgggcaggctaaaatcaaggtgtggcagggt
tgtatggaggtcctatgggaagaatctgtttccttgcattttctagtttctagacgctgc
tcgcattccttcctccatggctatcttccatcttcaaagccagcaatgactggttgagtc
tcaccatgctctctatctggttcttcactcttcctcttccctcttacccatttaatgatc
tttgtgattacatggataattctttattttaaagtgaactgttggggatccctgggtggc
acagtggtttggcacctgcctttggcccagggcgcgatcctggagacccgggatcgggtc
ccatgtcgggctcccggtgcatggagcctgcttctccctctgcctgtgtctcttcctctc
tctctctcactgtgtgcctatcataaataaataaaaataaataaataaataaataaataa
ataaataaagtgaactgtttagcagctttaacttcatctgaaacttaattcttcttagct
gtgagacatatattcctaggtctcagggattaggatgtggacatcattggggggccttta
ttcttcccataccataAcaggtgatcattgctgtaggcctggggactttactttgagaac
cTTTGGTTAAGTGACTTGAGGGACTGATTAGAGGCTGCATAGTTATGAAGAATACAGCTT
GTCAAAAAAATTGGACAGGAAAATGTATATCTTATAGAAAATTAGCATTTTGTGTGGTTT
ATTTTTTTATCAAACTTTTATGCAAAATGCAACTCTGTAAAATATTAATCCCAAGAATCT
TGTGGACATTCAGACAGAAGGACTAAAAAAAGGCCTCTTTCCCATGACTGCAGCACTCTC
CCCTACTGCTATTAGTCTGATTCACCTCTTGTACCTGTGTTGTCTTTGCTGCTGTCATGA
TGATTACCTGCCACATTGTTCCCATTCTCTTACCTATTGAGACCCTGCTCCTTTTTAAGG
CTCAGTTTGGAGACTCTCTCTGTCATGATGCCTTCCCCAATTGCTCTAGCTGAAAGATCA
TTGCTGgtttactagatgccctcacacatgaaatcattagttcctgtgacagtgttgtga
ggtgggcagtatctacatttcacagatggaaaGAACGGGCAACATACttttttttttttt
taagattttatttattcattcatgagagacacagagacagaaagagaggcagagacacag
gcagagggagaagcaggcttcccacaaggagcctgatatgggactcaatcccggatcctg
ggatcacgccctgagccaaaggcagatgctcaactgctgagccacccaggcgtcctaggc
aacatactttaGTGAACTGCTCAAGTTCACCCAACACTTTCAGGGCTGGGACTCAGTCTC
tgccatcacctgaatgttcatgtctcccaaaattcctatgttgaaacccaacacccaggg
tggagccctcatgatttggattagcgctctatgtaagacactctagagctccctggcccc
tcttaccatggtggggacacagcaagaagacagccatccatgaaccaggaattcttcatc
agataccaaatctgctggatccttgatcttgcacttctagcttctagaactataagaata
aatgtttgttgtgaactaccaatctgtggcatttccattatggcagcatgaacagactaa
gTCCCTGAAACTATGACTCTAAAGCTGATCTTGTCTAGCATTGTGAAGAAGGATGGGCAT
TTTCTGGGAAACTTATAGTTAGTGAATTTCAGTTTGACTGACTGCATTTAAGCCTTAGGT
AAACTCCTTTCCAGTCAGTCTATGTTAAAGGAAAATTCTCTTTTGTTATGCTACTCTTTA
TTGGGTAGCATATTTTTAAAATTCTTATAAATGGAGATAGAAGCCCTTGCTTATGAATTT
AATTTGTCAAATACAAATGCTGTCATGATAATTATTATGTGCAATTGAGATGAGCCCCTA
TCATTCTCAGCTTCATTCCTGGAGTTTCAAAGAAAGAGGCTCTTGGAGTGATAAAAATCA
CAGATTTGGAACAAGGTTTGTTAAAATCAAATACTAACAGCCATGTGTTTTCTGCATTCT
GCAAACTCTGAGTACCATGACATATAGTCATTATTTTTTTCTTTCACTTCAAAAATAATT
GGGCCCATGATTCTGATCGAGGTGAAAGGTTATATCATTAGGCTTGCTCCGTGGGAAAGG
AGAGGGAAGAGGAAGGCCAACCACCTATAAAAAAATTATAACCCTAGGGTAGTGATTTTG
TAAAACAAGTGTATCAGTAGATGGTGATTCAACACTAGTCTTTTCTTTTTTTCTAGCAAG
TATTTATTTTGTTCTTGGGTGGGTGagtgggaaggaaaaaaaatggtggatagacatggg
attaaaatatcagaaagggagacagaacatgaaagaaacgaactaactctgggaaacgaa
ctaggggtggtggaaggggaagtgggcggcgggtgggggtgactgggtggcactgagagg
ggcacttgacgggatgagcactgggt
>TCONS_00182457_XLOC_061620_-_4:70873906-70895192_NA
TGTGGGGCAGTTGAGCAGTTTCTGAGAGACTCTGTTGGCTCAAGCTGCTTGCTGGGGGCC
AGGTATGTATTCACCTGCTTTAGTGGTGCTGCAACACCGGGCTATGGCCCGGTGCCTAAC
AGTTCCAGAACCACTGCTGAGTCTTGGCCTACCTGTGTAAAGGAAAATCATAGGTGGATA
CAAGCATGTGTAGTTGCTCAGTAAAAGCTTCGCCCTACGTTGACTCCCCAGCAGGTTAGA
ACTCAGCCACCTCCTCTGGTTTCCTCGGAGCCCTCTTTGAGGTTCTCTTGCTGCTTCCTG
GGTGTTATCCTTCTGGGTCTGTCTTGTTTCTTCCTCTTTTTCCTTTTAAATGTTGATATT
CCTTAGAATTGTTAGAATCCGTCACTTCTCATTCGTCTTCCTCTCCCTGCAGAATCTTAA
ACACGTCTATATTTTCTCTTGTTTCTTAAAAGTTCTATTTAAaaatagtttcaaaaggct
taagaagcacaagccagtctcctacacagctttatcctatgcccattttcactctgtgga
agaccatactttttcattcttttggcagtttcttttcatagttttccccttatttttata
atgttttatgctactagctctttgtcaatttccgataatgcttgaaattaacaaatttct
tccagtgttgaggatttagctctctcgcatctccctgcacttgcctccctcatccttcta
aggtagttcagcgttcacaatattactatattaatattcattttagactaaggtagaaga
ctattgatatttacttcctagtatcattttttgtttctactagagtcaataactgctctt
aattctcacttgcagctttttGAATATAGCTATTCATTTCTTCTTTTGTTCCTGAATGCC
ATATTCTATCTGTCACAAGCCTGTCATTTTTTTCTAAATGCTCACTTATACCTGGTTACA
TTTCAGTTTTCCTTtcctgagttcctcccaccatagccctccctcctcctactctggtca
cattccttattctctggatccattgggcactcccatgtttggcagagaaatcttctgaag
cttccagagaaagaatgcctgggagttaaatttttcttgagtgcttgctcatcctcatct
gaaattgtttctcattacctaacgcttgattgaaagtttggatgggtctggaattctata
tttgaagctattttctctcagaattttgaagacattgtttcatggtctttcctgtgctgt
aattgataaacctaatgctattcttttttctttttcttcattgtttctcttctctgaaaA
ACAGGCATACTCTTATAAAACATATTGTCTTTTCAAAATataaagaaataaatattaaat
gtatagcttgatagattttttaaaagattttattttattttatttatttattcatgagag
acacagagagaaaggcagagacataggcagagggagaagcaggctccccatggggagact
gatgcgggactcgatcccagggccctgggatcatgacctgagctgaaggcagatgcttaa
ccactgagccacccaggcgtccctgaaattttactgctacatgctttgatgtaggcctgt
atttgatcactgtgtatgtacttcgagggccctttcaatctgtatttgttcatcagaata
tccccaattctttgaacagtgccttgccttagtaggtgctcagtgagtatttgttgattg
aatAGGTAAGAAAATCTGATTTTGTCACTCTCTTGCTCAAGATTTTCAATGCCATACCCC
TCTGCTCATCACCTGTGTGATATAATCTGAGTTTCTTATCATGACATGATCTAGCACTCt
ttttttttttCCTGTGAATACTGAATAATTTGTCCCAGAGAGCATCCTGCTCTCTTAGGT
CTCCAGCTCTTTGTACTGTGTCTGGGATACTTCCTGTTCCTTTGCCTATCTATCTGGTAA
GTTGAATTTAATTGTTAAAGTTTCATTATAAGAATTACTTTCCTGACAGAGGGTCTCCTG
GATACTCAAAGCAACCTTAGGCTTTCCTTTCTTTATAACCCTATCATACATTGTGTATCT
TGTATGGGAGACATGAGTAGTTTTGTCAATCATGggctctgctctacttctgagcattca
gaaattttacacttctcttttctgctgaaattatgtatggccaggtgactctctctggcc
aatatatgaatggagttatgttgaggtatatttaagagctagagtaggtttcttattctc
ctcctccatctgccaagactgccaactatattccatagagtggagtctgttagcctgtgt
gtctgaataagagtgaaggagggcagagcatttgctcatgatggacacagaatatgagca
agaaatgaacctttattgttttaagccactgagatgtaaggattgtttgttgctgcagca
taacctaatctagcctaaTATATTTTTACAATAATCAGTACCTTATCTTTTAACAACATC
AGTTTACCATTTCTTCAAGGAGTATATCATTGTATCCTTTTTACAGAATGGGCACTTAAA
ACATTTGTTAGCTAGTGCTGGGCTAGAAGACTTCATattttttgagcatctacagtgttc
ttggcactgtactaaggattttacccatgttatttcatttgatctttacaacaatcttga
aggtaagaatgactgttacagcttttctgaaagggaaaaagactcagaggggtttaggca
acttgttcactggtccagcctctgggcagaggcagaaccatcagtcgaacctaagtggat
ctgattctgaagtccaattcattctattgcaTGCAAACCTAAGAGTGACAGAAGAAAGCT
CTGGCTGTTGGGAGGTTCCTGTCAAAGCAGACATTCCTGTCATGAGCCTTGTAAAGGATA
AACAAACAAGCACATGAACACATggactggaCTACAGAAAATTCTGAGAGGCctttcatc
tataccatgcctgcagttacccttctcagcaatgtgacagatggaggtgatcatccctac
ttcacagatgaagaaactgaaaaagcttaccccaggccatatagctggcccatgatggag
ttggagatttattctcaaattctgctgTTGTTCCCTGAAGGTTTATTGCATCTGATAGAG
AAGACACTTTTGTTTCATCTGCCATTTGAGGCAGCGCTGAAGCTGGGATGTGAATGATGG
TAATTAGGCTTGTGGATTTAGCCCAGGCTGAGCAAAGGGAAGGAAGTTCTTGTCTGGACT
AGTGCTCATCATCCCTGCACTTCCTTTATTCAGCTTTGGTGTCAGCTGGAAGAATTGATT
TTTCTTTTTTCTCTTAAACTAAGCTTCCAATTTGGATATATATCAAAATCCAAGGAAAGA
TGATAAGAGAAATATTTCACGAGCAACATACTACCATTAAAGAGGAATTGTGGAGCATAA
AGGATGATATGTTTTGGTTTATTGAACATTAACTGAAGCTGAAGAAAGCAACTTAAAGGT
CAAAATGAGCCTGGGACTTGGTGACTGAGCATCAAAGGagagcatcttagaagttgagag
aggctcagactcttttattttttaggttcctagaaaaaaatggacaattgcTTTAATGTA
GACAGAGCCCTTCAAAAGGATGAAAGGTTGAGTTCTGAAGGACCAGATATTCCTTTTCTA
GAACCTACCATGGTTGGAAAATGGAAATGACTTTTTTGTAGGATAACTGCTTGCCTCTTC
CCTAGACCTTAGGCAAACTGATAATCATATCTATATTCTATGTCTGTAATCCTAACCCCA
GgtacagtgccaggtactcagtgagtacttccataaataatggctttGAGAAAGGTACAA
ATGAGAATAAAAGACAAAAGACAGCATGTGATGCTGAAGTTAGGTCTACCTTCTCTAGCc
agtggttcccaagctttgaatttcataggtgggtgcaatttttgaattgattttgaggaa
ctagaatagccagacttgtaatattgttaagtaatgtcactaaaaacaagttagcagcta
ctgtctcttagactaataatttattacaaagaaaaatattttgatatgaaaaaTGAAGAA
TAATGGACAATTTGCCCCAAGAAAGGAGATTAGGAGAATTAGAATTAGGAGATTGTAACt
cttttcttttcttttcttttcttttcttttctttttttcttttcttttcttttcttttct
tttcttttcttttcttttcttttcttttctttcttttcttttcttttctttcttttcttt
tctttcttctttcttcttccttccttccttccttctttccttccttccttccttccttcc
ttccttccttccttccttccttcctccttccttccttcttccttccttccttctttcctt
ttttctttctttcataggctccatgctcagcatggagcccaacatggggctagaaatcac
taccatgaaatcaagacctgagttgatatcaagagtcagacgcttatctgattgagccac
ccaggcacctcagagatggtaactttCTACTGATAATATATATTGATAGAATCATTGGTA
TTATTTGTGTGGTAGATGTATATATACTTATATCTTTATTGGATGTTGGAGAACTTGGGT
CCAAAGAAAGTCTTTAGATAAGCCCCAATTCTTATTAAAACAGCAAAGATAAAATTAGGT
AATAGTCATAGGGACTAGTGATTATCCAACTATTAAGTAGATATGGTAAAAAATTATTCA
TTTTTTCATTTGGCCAATGAAGCAACAGATATGGAAGCATTCAATGAGATAAATATCTGA
CACTGGACCATCTTTGAACATCTACAAGTCAGAACTGGTCTGGCCTTGGGTTCTGAGGAG
ACTGGGAGATGGAAGGAATGAATCTGCTTCCTATTACCCTCTTTGGGTTGACCTGGACAA
AATGATCCTGGTAATCCTAAGGTCTTCAGGATATCGTGCATGATATAGGTGGAAGACCAA
ACCTAGAGCTCTGCAGAGAGAACTTGGGCTGGATTTTGGGTCTCTAGTCCATTATCCCTA
AAGGTAAAAATTTAACCGAGAAATTATTAATGTCTATGAAATTGATGTAGACAAAATTCT
AGGGATTTGGTTCAAACAATCTTAGGAATACTTTGTGAACATGTAGATCAGCTGTTTGTT
AAAGAGGGATCTGTTCCTGTGTTTGGCAACATATTTTGGGTTTCTTTGGAATCTTTACTT
TTCAAACATTATCAACAGACTCTGTCGATTCACCCACTCTGTGTAAAGACATGTGGTAGA
TATATAGGTGACCCACAAAAGTTTAAGGCATCTTCTGTACAACCCCTTTAGCCACTGAAG
CTTTCAGACTAGTGGAGGTAGATATTTCAGGCTAGGATAGGTAGGTGTTATTTTAAAGTT
CAAAACAAATAAACCAAAAATCTCATCCAACAAATAAGTACATAAAAATGGCAAGTTAAG
AGTAGAAGCCAGAAGATCTATAAACATCTATAAGAAGTAGAGATTTCTGCCTGGAATGTT
TAAGAAGGCTTTAAGGAGGAGGTGAGCATTTGGGCTTTGAACATTGGAAAGAATTCCGAA
GGTAGGGAATGCATCCAGGTCGGAACTGTGTAAGGGGAAGcagagagatagaggttaaga
gagtttggttctggggcacctgggtgactcagtcagttgagcatctgactcttgatttca
gctcaggtcttgatctcagggtcatgaattcaagccccatgttgggctccacaggaacct
actttagaaaaaAGTTTGGTTCTGGCAGAAGGCTTAGGGAGCAGTGGGAGATGAGGTTGG
GATGGCCGTCCATGGGCTGCTGGTATAGTATGGAATAATGGGCAAAGGAGAATGGGTTAA
GTTTCTTTAAAAATGATAATTATCAAATGTTACTTGTTACCttttttttttttAATGGCA
ATATAAATGGAAGGGATTCCAGTTTGTAGAGTCCTGCTCACAAATGAGATGGTGCCCATT
TCCCTTGGATAGGAGGAGATGCATGTGGACCACCAGACCCAGCCACTGAGAATGGGGTGG
ATTAGTTTGAATTCCTTGGGCACTGAGTTCATGCATGCTGGAGTTTGGGGGCTGGGTATA
ATTCCCTTTAGAGAGAGGATCATTTTGAGCCTCCTCCACTCAACTTGTTTATAAAAATCC
TAGAGAATTATTTTCCAGACCATGGGTGGGGAAGCCAGTATGTTTAGTAGTGATGCTATA
AACAAATGAAGATGCCTTTTTGCAATAGGAGCAGACAGGGAACTTATTTTTGTGTTTTGA
AGAAACTGTTGATCACTGGGATGACTGAGACAGAAACAGTTTGTTTCTTCCTATGCTGAC
TTTTTCTCCCAAGGAGAAAATTACTTATCTTTACTGGCAACACTTAAAATTTTCTAATTT
CAAACTCAATGTGAGTGTCAGAAATTGACACAGCATGGCTGTGTGGTTCTCATGGGAGTT
CAGCTCCACTCCCCCTGTATGAAGTACAAGAGGGCAGAGAGGAAAAGGAAGGGCAGCCTC
TGTTTCTCCAGAGCATGTGTCGTGATTTCATATCAGAATTGCACCTTGCAGAAATCTTTG
TGAACCTTAAGTTTCTCATTAATATGATCAATTTGAAGAACTATAGGCTAGTTAGAAGTC
TATATAACAAGTTCATATATTTTTAAAATTACTATTTCCTTCTATTATTCTTTAGAACAA
CAACTGGCACATTTCATTTGGAAATTAGAATGAGTTAAAAGTAGAGAGTGAGGCCCAAAG
TGGGGTGACAATCCAATGGCCAATCTTTTATTAGGACAGTAATGTTGAAGCCTTGGCTAA
AGGATGAATCTCCCATGCTGTCCTGTCAGGCAGTGGTGAGTTTTATGGGCCAAGTAGTCC
TTGGTAGAATTGACTTTGTATCTCTACCTGTACCTGAAATTCATCATGCCCAGAAGATAG
GGGTTTAAATGACAGTGTCTGATCTGGAACACTTAACACATGATTGGCCAAGCAGAGTGG
AAGAGAAACCCAAGAACAGGTGGAGGAAGAAGACTTGAGGACAGAATGGCCAAGGGGCCT
GAGCTACTATCCCATGAGTACTAGAAACATAAGAGAATGGACAGGGTCACAGGAGAGAGC
TGTGGGCCTCCAGGCATTCCTATGAAAATTCCCATGCAATTCCTCCCGTTAAAGAAAATA
CCCCTAATCACAGTCCCTCTTGCATTATTTCTCTTTAGTAATGATTGAACTGGTTAGCCA
GATTTCCTGTCAGATGCCTGGAAGTAAGGATCATAGGATAAGAAGTGGGTTCTGAAATGG
GAACAAGGAAAGTCTGAGAGAACTTCTGGAATAATCCATCATTCTAGGCAATACACAGTT
AGGCTTTTTCTGTAAGATGCCAGTTTTGTGATCTAGTTTCAGTTCCTTTGTATCTACCTG
TATAACAGTGCCCAGCCCAATGTGGCTTTCACAAAACACAGAATTCTAAAATGTTCCAGC
AAGGAAACGCTTAGTGATCATTTGGTCTAGAGGCTTTTGAACtttttttttttAAAGTGG
TCTAATCTTCAAAAGAAACTAAACCAAGGAGTCCAACATAAGACTATTTAAAAAGGGAGC
AGCGCTGGTTAACTCCAGGGGCTCTTCTGAAGGGGCTGAGCAGAGagagagatgaaatga
gttgcccaaagtcatcaaagctggggagtgtttcagcagaccccagtcttggtctcttat
aatccagtaccctgtccactgcCTATGCGGCATTAAATAAACTGACAGTCCATAAAGCTG
AGTTGGAGATCTGTTGGTGGGGAGGTCTGATGTGGTGTTGCATGTGAGttttatttattt
atttatttatttatttatttatttatttatttatttatttatCTTCAGAGGAGGGCAAGA
TGACGCCTGGAATGGTGAGACGTCTTGCAGATTGGATTCTGGGGACACGGGAAAGATAAA
GAGTAACACTGTGCTAGAAGGAAATTCTGCTTAAGCCCGTTCATGGAATGAGGATTCCCT
CCCTTTTTTATTGCTTTGCACTCTTACCTTCTATTttgtaaatttctagtacatgtaaaa
atgtgtacaatatctgcatatagtttaaaaataaaaatgtaaacacttgtagatctcccc
tccacttaagaatatttccaaaactattgaatctccctgtctgccttactcctattggat
cccccacctccctgagacaccagtttgaattttgcatattttcttgctttccatcatgtt
ttaccaacatatatacatctctaatcaatatgttgtttagttttttctgtcttaacctca
cagaaatggagtcatgtcttgtcttctgcttagcatcatattctagaatatttatatcat
tgcagaaagttctgttggactgcacatctctagatatttatccatggtgttgagtggaga
ttcatccatgatgtgtgggtcattagtattcgttgctgtataatgttctgctatgtgaat
aaccaccctgtatttattcatttcacagttgctggatatttggtatatttctaggttttt
tttgcttttacaaaatgtttacatgaattttgtgtctgtcttttggtgcaAAAGCTTCTT
GAAGGAGAAGCTCCTTCTATCCAGAGGTTGATGTGCTGGTTGTTTCTTCTAGCCTAGATG
CCATCCCAAGGAATAACATGATGAAAATCTCAGCATTTTTCTATTTTCTTGTTCAAAATA
GATAAAGGTCTTGAATATGTGGGAGAATAAACTGTTTAAGTGGATTACTAGGTTCTGGAT
TACCAGGTATGATCTGAAAAAGAGCACAGGAGCCAATGAAGACATTGGCTGCaaaaaaaa
aaaaaaaaaaaagaaaaaaaaaaagaaaCCACAACAAATTTTTAAAAAATACAACAAGTT
CATTAGGCCATCATTTAGGCATATTGGCAGCTGAACAGCATTTTCTTACCATTGTGGGAG
AGAAAGATGGGTTTACCCTTGACAAGGTTTGTGCTATATTTGAACACAGGCACTGCACCA
CAAGAAAGGAAAGATGTTGCAGAATAGAAGGCTATGGGGAGATAAAACCTAAGCATAAAC
AGGGGAGGATGAGGAGTTGGAAGGGCACAAGGAGAGGCAGGGACTGTATTTATTAAAATG
AATGAAAAGGCCAGTATTATTTAGCCCACAAAAGTGAAGACTGAAAGGATAGTATCATGA
AGAGTTCACAAGTTCTGAATTTCTAAAGTATTCTTTGAAAGGCAAACTTATTGTAATATT
AAAAAGTCCCACTTCATATTGGGTAATGTACTTTTGTTTCTTACTGAAGAATTGAGGCAA
GTTTACAAGAACTATGTGTTTATGGTTGATAGAGTTGGCTGTGGAGGGAACAGATTTAAt
ttttttttgtttgttttttgtttttttagttttGATCTGACTTTTTGAGTTCACATCAAA
GGGCACCACTGTGTCCTTCCATAAGATGCTTTTTGGGATCTCTGTCACAGCTAGTATCCT
GATCCAGAAGAGCAGTTCTTTTGTTTTTATAGAAGAGTTTTTATGTCTTAAGCATCTTCT
GATCTTCCAGGATTGATTTTATAGGCGAATCCAGATGATGCTAGCATTTGGGGTAGTGGT
AAGAGCTAATACTATGACAGCTATTGATAGTTCATACTTTTTACTAAAAGTGGAATGAGG
GGAGCCAGTCCCCAGAGGTTGGTAGAGATCCCAGGGAATACTGTGGGCTCATAATACTTC
TGATTAACCAGTGACATTGGCCACCAAATTTGAACTCTATGCAGATGGAATCAACATCAA
AACATAAAGTAAGAAAGaaaaaaaaaaaaGCATCCTATTAAAGAAGCCCCTCTTGGGCAC
CCATCATTTCCTTAAAGAAACCAATATAACAATGAATAAGAATGAGATTCTCTTACATAC
TTAACATGCAGCATCTAGGAAATCCAAAGACGGTTTAATCTTGGGTTTTTAACTCCCTTC
TCTAAAAATAATATGTAACATCATTTAGCCATCTGACTCAAGGATCTAGGTGCATTCCAA
TCCAATAGGCACATTTTCCTAAATTACTTTATAAATGATAGAACCATCTGACCTTGAATG
CCCCAGGACCTTATGAAAACAGATGAGCTGATGTTTAAAtggagtctctaagccttaaga
gggcaggcactgtgtctgtctagttcatcatcatgttctagtacctattttagtggctgg
cacataatagatgcacataacagttggattaattaataaatAATACAAGAATGATTTGAG
GTTTTCTTTTAATTTATAGTTCTATGTATTAAGTACAGCTATTGGGCTTTTATACCTTAA
TTTGTCAACACCTATCTAGTGGTTATTTAACTCAGATATTGTTCAGCATTGTTTTATATG
TTCCTTaaaaaaaaaaaaaGCAAACAAGTAGGTACTTTTGGTGGAAATGAGCATCTGGGG
AGATGGAATTGGACTCTTAATTGGAGGCTCTAAGAACATTCATGCTTGAATTCTTCTGGG
GTGAGAGAGTATCACCCTCCAGATCTTAAGAGTTCTTAAAAGGGAGGTGTAGTATTTCAG
AAACAACCCTTTCAAGCCTTAATGCCTTTCATCAAAGGCTTTTAAAGCACTTTGCCTTTA
ACCGGGTCCATGTCTACCTCCTGCCTAGCTTACACACATGCCTCCCTTTGAGGTCAGTAG
AGGCTAATAGTGCTGAGAAAACAAGCCAGTGTACTCAGTGGAGGATGCAACTAGCTGTAT
TTCAGTCTTGCATGTGAGTGTACACCTGAGACTTCAAATAATTCAGTGTAGGCCAGTATG
AAATGAAGCATGAGGGCCAAAGAAAAtcagctgccagatgaaaggaatttagatttcaga
attagagccttctctgaatggaacagtttgtcacgggaggtagtgaggtccttatcattg
gagatattagcagTGCTGTGGCAAGAGGAGTGGGCAGGACTTAGGCTCAAGATGGAGGGA
CCAGCTTCATGGACAATAAGAACACCCACTCCTCCATGTCTATGAGTATATCGAGTCTGC
CTCTCTTTCTTGGAAGAAGTCATCATACATCTTCAATTTACTTGGACATTCACCCACCCA
CATTTCCCCCCTCTTACTCAAGTTTAGTGAGAGAGAGGCAAATGACTTCACCCTTGTTAC
AAGTCAGGTTGGAATCAGAAATGAATTTTAAAAGGAGCTTCCAGGTAGGCTTTGGACTAG
GACATATTCATCGCTGTTATTCCAAGTGAGGACTCTGAGCAATGAAGGAATCTGAATCAG
CAATGATTTGGTTGGGTTTCCTATTCTATACTTGTTAAGGCAGGACATGGCACTAGTAAA
TTTTATCATGGCTAATCAAGTCATTAATTGTCAGTGTTGACTTTTCTTGGAGATCAGTGT
CTGAGTGTGTTTGCTTAGTCTGGTGagtggctctcaaactttagtgtgcattagaattat
ccccaggggcttgtttaatggcagatttctgggccccaccctcagattttctgattcagt
aggtctgggttgtggccagagaatttgcctttttagcaactttccagatgtattagtttt
cttatgctgctataacaagttgttagaacttcagtggcttaaaacaacacgttttttatt
ccatagttctgcaggacagaagtccaaaatgggtctgggcaggctaaaatcaaggtgtgg
cagggttgtatggaggtcctatgggaagaatctgtttccttgcattttctagtttctaga
cgctgctcgcattccttcctccatggctatcttccatcttcaaagccagcaatgactggt
tgagtctcaccatgctctctatctggttcttcactcttcctcttccctcttacccattta
atgatctttgtgattacatggataattctttattttaaagtgaactgttggggatccctg
ggtggcacagtggtttggcacctgcctttggcccagggcgcgatcctggagacccgggat
cgggtcccatgtcgggctcccggtgcatggagcctgcttctccctctgcctgtgtctctt
cctctctctctctcactgtgtgcctatcataaataaataaaaataaataaataaataaat
aaataaataaataaagtgaactgtttagcagctttaacttcatctgaaacttaattcttc
ttagctgtgagacatatattcctaggtctcagggattaggatgtggacatcattgggggg
cctttattcttcccataccataAcaggtgatcattgctgtaggcctggggactttacttt
gagaaccTTTGGTTAAGTGACTTGAGGGACTGATTAGAGGCTGCATAGTTATGAAGAATA
CAGCTTGTCAAAAAAATTGGACAGGAAAATGTATATCTTATAGAAAATTAGCATTTTGTG
TGGTTTATTTTTTTATCAAACTTTTATGCAAAATGCAACTCTGTAAAATATTAATCCCAA
GAATCTTGTGGACATTCAGACAGAAGGACTAAAAAAAGGCCTCTTTCCCATGACTGCAGC
ACTCTCCCCTACTGCTATTAGTCTGATTCACCTCTTGTACCTGTGTTGTCTTTGCTGCTG
TCATGATGATTACCTGCCACATTGTTCCCATTCTCTTACCTATTGAGACCCTGCTCCTTT
TTAAGGCTCAGTTTGGAGACTCTCTCTGTCATGATGCCTTCCCCAATTGCTCTAGCTGAA
AGATCATTGCTGgtttactagatgccctcacacatgaaatcattagttcctgtgacagtg
ttgtgaggtgggcagtatctacatttcacagatggaaaGAACGGGCAACATACttttttt
tttttttaagattttatttattcattcatgagagacacagagacagaaagagaggcagag
acacaggcagagggagaagcaggcttcccacaaggagcctgatatgggactcaatcccgg
atcctgggatcacgccctgagccaaaggcagatgctcaactgctgagccacccaggcgtc
ctaggcaacatactttaGTGAACTGCTCAAGTTCACCCAACACTTTCAGGGCTGGGACTC
AGTCTCtgccatcacctgaatgttcatgtctcccaaaattcctatgttgaaacccaacac
ccagggtggagccctcatgatttggattagcgctctatgtaagacactctagagctccct
ggcccctcttaccatggtggggacacagcaagaagacagccatccatgaaccaggaattc
ttcatcagataccaaatctgctggatccttgatcttgcacttctagcttctagaactata
agaataaatgtttgttgtgaactaccaatctgtggcatttccattatggcagcatgaaca
gactaagTCCCTGAAACTATGACTCTAAAGCTGATCTTGTCTAGCATTGTGAAGAAGGAT
GGGCATTTTCTGGGAAACTTATAGTTAGTGAATTTCAGTTTGACTGACTGCATTTAAGCC
TTAGGTAAACTCCTTTCCAGTCAGTCTATGTTAAAGGAAAATTCTCTTTTGTTATGCTAC
TCTTTATTGGGTAGCATATTTTTAAAATTCTTATAAATGGAGATAGAAGCCCTTGCTTAT
GAATTTAATTTGTCAAATACAAATGCTGTCATGATAATTATTATGTGCAATTGAGATGAG
CCCCTATCATTCTCAGCTTCATTCCTGGAGTTTCAAAGAAAGAGGCTCTTGGAGTGATAA
AAATCACAGATTTGGAACAAGGTTTGTTAAAATCAAATACTAACAGCCATGTGTTTTCTG
CATTCTGCAAACTCTGAGTACCATGACATATAGTCATTATTTTTTTCTTTCACTTCAAAA
ATAATTGGGCCCATGATTCTGATCGAGGTGAAAGGTTATATCATTAGGCTTGCTCCGTGG
GAAAGGAGAGGGAAGAGGAAGGCCAACCACCTATAAAAAAATTATAACCCTAGGGTAGTG
ATTTTGTAAAACAAGTGTATCAGTAGATGGTGATTCAACACTAGTCTTTTCTTTTTTTCT
AGCAAGTATTTATTTTGTTCTTGGGTGGGTGagtgggaaggaaaaaaaatggtggataga
catgggattaaaatatcagaaagggagacagaacatgaaagaaacgaactaactctggga
aacgaactaggggtggtggaaggggaagtgggcggcgggtgggggtgactgggtggcact
gagaggggcacttgacgggatgagcactgggt
>TCONS_00182466_XLOC_061620_-_4:70873906-70965195_NA
CTGGGACCTGAGTTCAGTGGGACCTCTTTTATTTTATTAGCTGGGGCCAGGGAAAGTGTA
AACAGGCTTGGTTTACATCGAGGTACCTCTAATTGTATGACTCATCCCGTTGTTGGGGAG
TATGTGTGCTTCAAGTAGCTGATACAGACAATAGACAGGGGAAATGTGTGTGGCAATGTG
GGGAGAAGATCATGTATTATTAAACTTCTTGGAAGTCAAAGATCAGCTACTTTGGAGGTT
TGTCAGAGAAGCTAGTGTGGGAGGAAAATTGTTCTTACTAATGTTACTGTGATTTAAGAT
GAAGCGGAGTGAAAATGAAGTCATCCAAACATACCTTAGCTGAGGTTAGGATGCTCCCTG
TAGTTGTGCAGAATATGACATTTCCTTCTTTGATGGATTTATGGTAGAAATGTTGGTGGA
TGTGGAAATGGGAGGGCAGGATAAGCTTAACGTAGTTGTCTTGTCGTAGCTTAGCGTTGT
TTTTGGAATTTGAAGGCATCCCTCGGCAGCGCTCCTACCACGGGTGATTTCTTCATTTTC
AGAAGGTTTTTCACTGAGGCTGGTCAGACCGTCCGAGCACCTGCAATGATTTAGCACTTG
TTATGCGCTAGACTCTGGAATTGTGCTGACtgggccttttggggttgcaaagaacagata
ccactgagtttaccctaagtgatgggagtttactgtggaaggaaggctgaccggaaTCTC
CACCGCTCAGCCACGTGTCTCCGAAAAGCCTTCCGGAAAGGCCACCCAGCCAGGCCTCAC
GAAAACTGGATTGAAGTTCAGGAACTGGAAGGTCATTCAGGATCCGGCTCTGTGGCTGGG
TTATCTCGCTGCCCCCTAAGCAGCAGGCATCTGGGATCCCTACTAGCAGGCTTAGCCGCC
AAGAGTGACAGAAGAAAGCTCTGGCTGTTGGGAGGTTCCTGTCAAAGCAGACATTCCTGT
CATGAGCCTTGTAAAGGATAAACAAACAAGCACATGAACACATggactggaCTACAGAAA
ATTCTGAGAGGCctttcatctataccatgcctgcagttacccttctcagcaatgtgacag
atggaggtgatcatccctacttcacagatgaagaaactgaaaaagcttaccccaggccat
atagctggcccatgatggagttggagatttattctcaaattctgctgTTGTTCCCTGAAG
GTTTATTGCATCTGATAGAGAAGACACTTTTGTTTCATCTGCCATTTGAGGCAGCGCTGA
AGCTGGGATGTGAATGATGGTAATTAGGCTTGTGGATTTAGCCCAGGCTGAGCAAAGGGA
AGGAAGTTCTTGTCTGGACTAGTGCTCATCATCCCTGCACTTCCTTTATTCAGCTTTGGT
GTCAGCTGGAAGAATTGATTTTTCTTTTTTCTCTTAAACTAAGCTTCCAATTTGGATATA
TATCAAAATCCAAGGAAAGATGATAAGAGAAATATTTCACGAGCAACATACTACCATTAA
AGAGGAATTGTGGAGCATAAAGGATGATATGTTTTGGTTTATTGAACATTAACTGAAGCT
GAAGAAAGCAACTTAAAGGTCAAAATGAGCCTGGGACTTGGTGACTGAGCATCAAAGGag
agcatcttagaagttgagagaggctcagactcttttattttttaggttcctagaaaaaaa
tggacaattgcTTTAATGTAGACAGAGCCCTTCAAAAGGATGAAAGGTTGAGTTCTGAAG
GACCAGATATTCCTTTTCTAGAACCTACCATGGTTGGAAAATGGAAATGACTTTTTTGTA
GGATAACTGCTTGCCTCTTCCCTAGACCTTAGGCAAACTGATAATCATATCTATATTCTA
TGTCTGTAATCCTAACCCCAGgtacagtgccaggtactcagtgagtacttccataaataa
tggctttGAGAAAGGTACAAATGAGAATAAAAGACAAAAGACAGCATGTGATGCTGAAGT
TAGGTCTACCTTCTCTAGCcagtggttcccaagctttgaatttcataggtgggtgcaatt
tttgaattgattttgaggaactagaatagccagacttgtaatattgttaagtaatgtcac
taaaaacaagttagcagctactgtctcttagactaataatttattacaaagaaaaatatt
ttgatatgaaaaaTGAAGAATAATGGACAATTTGCCCCAAGAAAGGAGATTAGGAGAATT
AGAATTAGGAGATTGTAACtcttttcttttcttttcttttcttttcttttctttttttct
tttcttttcttttcttttcttttcttttcttttcttttcttttcttttctttcttttctt
ttcttttctttcttttcttttctttcttctttcttcttccttccttccttccttctttcc
ttccttccttccttccttccttccttccttccttccttccttcctccttccttccttctt
ccttccttccttctttccttttttctttctttcataggctccatgctcagcatggagccc
aacatggggctagaaatcactaccatgaaatcaagacctgagttgatatcaagagtcaga
cgcttatctgattgagccacccaggcacctcagagatggtaactttCTACTGATAATATA
TATTGATAGAATCATTGGTATTATTTGTGTGGTAGATGTATATATACTTATATCTTTATT
GGATGTTGGAGAACTTGGGTCCAAAGAAAGTCTTTAGATAAGCCCCAATTCTTATTAAAA
CAGCAAAGATAAAATTAGGTAATAGTCATAGGGACTAGTGATTATCCAACTATTAAGTAG
ATATGGTAAAAAATTATTCATTTTTTCATTTGGCCAATGAAGCAACAGATATGGAAGCAT
TCAATGAGATAAATATCTGACACTGGACCATCTTTGAACATCTACAAGTCAGAACTGGTC
TGGCCTTGGGTTCTGAGGAGACTGGGAGATGGAAGGAATGAATCTGCTTCCTATTACCCT
CTTTGGGTTGACCTGGACAAAATGATCCTGGTAATCCTAAGGTCTTCAGGATATCGTGCA
TGATATAGGTGGAAGACCAAACCTAGAGCTCTGCAGAGAGAACTTGGGCTGGATTTTGGG
TCTCTAGTCCATTATCCCTAAAGGTAAAAATTTAACCGAGAAATTATTAATGTCTATGAA
ATTGATGTAGACAAAATTCTAGGGATTTGGTTCAAACAATCTTAGGAATACTTTGTGAAC
ATGTAGATCAGCTGTTTGTTAAAGAGGGATCTGTTCCTGTGTTTGGCAACATATTTTGGG
TTTCTTTGGAATCTTTACTTTTCAAACATTATCAACAGACTCTGTCGATTCACCCACTCT
GTGTAAAGACATGTGGTAGATATATAGGTGACCCACAAAAGTTTAAGGCATCTTCTGTAC
AACCCCTTTAGCCACTGAAGCTTTCAGACTAGTGGAGGTAGATATTTCAGGCTAGGATAG
GTAGGTGTTATTTTAAAGTTCAAAACAAATAAACCAAAAATCTCATCCAACAAATAAGTA
CATAAAAATGGCAAGTTAAGAGTAGAAGCCAGAAGATCTATAAACATCTATAAGAAGTAG
AGATTTCTGCCTGGAATGTTTAAGAAGGCTTTAAGGAGGAGGTGAGCATTTGGGCTTTGA
ACATTGGAAAGAATTCCGAAGGTAGGGAATGCATCCAGGTCGGAACTGTGTAAGGGGAAG
cagagagatagaggttaagagagtttggttctggggcacctgggtgactcagtcagttga
gcatctgactcttgatttcagctcaggtcttgatctcagggtcatgaattcaagccccat
gttgggctccacaggaacctactttagaaaaaAGTTTGGTTCTGGCAGAAGGCTTAGGGA
GCAGTGGGAGATGAGGTTGGGATGGCCGTCCATGGGCTGCTGGTATAGTATGGAATAATG
GGCAAAGGAGAATGGGTTAAGTTTCTTTAAAAATGATAATTATCAAATGTTACTTGTTAC
CttttttttttttAATGGCAATATAAATGGAAGGGATTCCAGTTTGTAGAGTCCTGCTCA
CAAATGAGATGGTGCCCATTTCCCTTGGATAGGAGGAGATGCATGTGGACCACCAGACCC
AGCCACTGAGAATGGGGTGGATTAGTTTGAATTCCTTGGGCACTGAGTTCATGCATGCTG
GAGTTTGGGGGCTGGGTATAATTCCCTTTAGAGAGAGGATCATTTTGAGCCTCCTCCACT
CAACTTGTTTATAAAAATCCTAGAGAATTATTTTCCAGACCATGGGTGGGGAAGCCAGTA
TGTTTAGTAGTGATGCTATAAACAAATGAAGATGCCTTTTTGCAATAGGAGCAGACAGGG
AACTTATTTTTGTGTTTTGAAGAAACTGTTGATCACTGGGATGACTGAGACAGAAACAGT
TTGTTTCTTCCTATGCTGACTTTTTCTCCCAAGGAGAAAATTACTTATCTTTACTGGCAA
CACTTAAAATTTTCTAATTTCAAACTCAATGTGAGTGTCAGAAATTGACACAGCATGGCT
GTGTGGTTCTCATGGGAGTTCAGCTCCACTCCCCCTGTATGAAGTACAAGAGGGCAGAGA
GGAAAAGGAAGGGCAGCCTCTGTTTCTCCAGAGCATGTGTCGTGATTTCATATCAGAATT
GCACCTTGCAGAAATCTTTGTGAACCTTAAGTTTCTCATTAATATGATCAATTTGAAGAA
CTATAGGCTAGTTAGAAGTCTATATAACAAGTTCATATATTTTTAAAATTACTATTTCCT
TCTATTATTCTTTAGAACAACAACTGGCACATTTCATTTGGAAATTAGAATGAGTTAAAA
GTAGAGAGTGAGGCCCAAAGTGGGGTGACAATCCAATGGCCAATCTTTTATTAGGACAGT
AATGTTGAAGCCTTGGCTAAAGGATGAATCTCCCATGCTGTCCTGTCAGGCAGTGGTGAG
TTTTATGGGCCAAGTAGTCCTTGGTAGAATTGACTTTGTATCTCTACCTGTACCTGAAAT
TCATCATGCCCAGAAGATAGGGGTTTAAATGACAGTGTCTGATCTGGAACACTTAACACA
TGATTGGCCAAGCAGAGTGGAAGAGAAACCCAAGAACAGGTGGAGGAAGAAGACTTGAGG
ACAGAATGGCCAAGGGGCCTGAGCTACTATCCCATGAGTACTAGAAACATAAGAGAATGG
ACAGGGTCACAGGAGAGAGCTGTGGGCCTCCAGGCATTCCTATGAAAATTCCCATGCAAT
TCCTCCCGTTAAAGAAAATACCCCTAATCACAGTCCCTCTTGCATTATTTCTCTTTAGTA
ATGATTGAACTGGTTAGCCAGATTTCCTGTCAGATGCCTGGAAGTAAGGATCATAGGATA
AGAAGTGGGTTCTGAAATGGGAACAAGGAAAGTCTGAGAGAACTTCTGGAATAATCCATC
ATTCTAGGCAATACACAGTTAGGCTTTTTCTGTAAGATGCCAGTTTTGTGATCTAGTTTC
AGTTCCTTTGTATCTACCTGTATAACAGTGCCCAGCCCAATGTGGCTTTCACAAAACACA
GAATTCTAAAATGTTCCAGCAAGGAAACGCTTAGTGATCATTTGGTCTAGAGGCTTTTGA
ACtttttttttttAAAGTGGTCTAATCTTCAAAAGAAACTAAACCAAGGAGTCCAACATA
AGACTATTTAAAAAGGGAGCAGCGCTGGTTAACTCCAGGGGCTCTTCTGAAGGGGCTGAG
CAGAGagagagatgaaatgagttgcccaaagtcatcaaagctggggagtgtttcagcaga
ccccagtcttggtctcttataatccagtaccctgtccactgcCTATGCGGCATTAAATAA
ACTGACAGTCCATAAAGCTGAGTTGGAGATCTGTTGGTGGGGAGGTCTGATGTGGTGTTG
CATGTGAGttttatttatttatttatttatttatttatttatttatttatttatttattt
atCTTCAGAGGAGGGCAAGATGACGCCTGGAATGGTGAGACGTCTTGCAGATTGGATTCT
GGGGACACGGGAAAGATAAAGAGTAACACTGTGCTAGAAGGAAATTCTGCTTAAGCCCGT
TCATGGAATGAGGATTCCCTCCCTTTTTTATTGCTTTGCACTCTTACCTTCTATTttgta
aatttctagtacatgtaaaaatgtgtacaatatctgcatatagtttaaaaataaaaatgt
aaacacttgtagatctcccctccacttaagaatatttccaaaactattgaatctccctgt
ctgccttactcctattggatcccccacctccctgagacaccagtttgaattttgcatatt
ttcttgctttccatcatgttttaccaacatatatacatctctaatcaatatgttgtttag
ttttttctgtcttaacctcacagaaatggagtcatgtcttgtcttctgcttagcatcata
ttctagaatatttatatcattgcagaaagttctgttggactgcacatctctagatattta
tccatggtgttgagtggagattcatccatgatgtgtgggtcattagtattcgttgctgta
taatgttctgctatgtgaataaccaccctgtatttattcatttcacagttgctggatatt
tggtatatttctaggttttttttgcttttacaaaatgtttacatgaattttgtgtctgtc
ttttggtgcaAAAGCTTCTTGAAGGAGAAGCTCCTTCTATCCAGAGGTTGATGTGCTGGT
TGTTTCTTCTAGCCTAGATGCCATCCCAAGGAATAACATGATGAAAATCTCAGCATTTTT
CTATTTTCTTGTTCAAAATAGATAAAGGTCTTGAATATGTGGGAGAATAAACTGTTTAAG
TGGATTACTAGGTTCTGGATTACCAGGTATGATCTGAAAAAGAGCACAGGAGCCAATGAA
GACATTGGCTGCaaaaaaaaaaaaaaaaaaaagaaaaaaaaaaagaaaCCACAACAAATT
TTTAAAAAATACAACAAGTTCATTAGGCCATCATTTAGGCATATTGGCAGCTGAACAGCA
TTTTCTTACCATTGTGGGAGAGAAAGATGGGTTTACCCTTGACAAGGTTTGTGCTATATT
TGAACACAGGCACTGCACCACAAGAAAGGAAAGATGTTGCAGAATAGAAGGCTATGGGGA
GATAAAACCTAAGCATAAACAGGGGAGGATGAGGAGTTGGAAGGGCACAAGGAGAGGCAG
GGACTGTATTTATTAAAATGAATGAAAAGGCCAGTATTATTTAGCCCACAAAAGTGAAGA
CTGAAAGGATAGTATCATGAAGAGTTCACAAGTTCTGAATTTCTAAAGTATTCTTTGAAA
GGCAAACTTATTGTAATATTAAAAAGTCCCACTTCATATTGGGTAATGTACTTTTGTTTC
TTACTGAAGAATTGAGGCAAGTTTACAAGAACTATGTGTTTATGGTTGATAGAGTTGGCT
GTGGAGGGAACAGATTTAAtttttttttgtttgttttttgtttttttagttttGATCTGA
CTTTTTGAGTTCACATCAAAGGGCACCACTGTGTCCTTCCATAAGATGCTTTTTGGGATC
TCTGTCACAGCTAGTATCCTGATCCAGAAGAGCAGTTCTTTTGTTTTTATAGAAGAGTTT
TTATGTCTTAAGCATCTTCTGATCTTCCAGGATTGATTTTATAGGCGAATCCAGATGATG
CTAGCATTTGGGGTAGTGGTAAGAGCTAATACTATGACAGCTATTGATAGTTCATACTTT
TTACTAAAAGTGGAATGAGGGGAGCCAGTCCCCAGAGGTTGGTAGAGATCCCAGGGAATA
CTGTGGGCTCATAATACTTCTGATTAACCAGTGACATTGGCCACCAAATTTGAACTCTAT
GCAGATGGAATCAACATCAAAACATAAAGTAAGAAAGaaaaaaaaaaaaGCATCCTATTA
AAGAAGCCCCTCTTGGGCACCCATCATTTCCTTAAAGAAACCAATATAACAATGAATAAG
AATGAGATTCTCTTACATACTTAACATGCAGCATCTAGGAAATCCAAAGACGGTTTAATC
TTGGGTTTTTAACTCCCTTCTCTAAAAATAATATGTAACATCATTTAGCCATCTGACTCA
AGGATCTAGGTGCATTCCAATCCAATAGGCACATTTTCCTAAATTACTTTATAAATGATA
GAACCATCTGACCTTGAATGCCCCAGGACCTTATGAAAACAGATGAGCTGATGTTTAAAt
ggagtctctaagccttaagagggcaggcactgtgtctgtctagttcatcatcatgttcta
gtacctattttagtggctggcacataatagatgcacataacagttggattaattaataaa
tAATACAAGAATGATTTGAGGTTTTCTTTTAATTTATAGTTCTATGTATTAAGTACAGCT
ATTGGGCTTTTATACCTTAATTTGTCAACACCTATCTAGTGGTTATTTAACTCAGATATT
GTTCAGCATTGTTTTATATGTTCCTTaaaaaaaaaaaaaGCAAACAAGTAGGTACTTTTG
GTGGAAATGAGCATCTGGGGAGATGGAATTGGACTCTTAATTGGAGGCTCTAAGAACATT
CATGCTTGAATTCTTCTGGGGTGAGAGAGTATCACCCTCCAGATCTTAAGAGTTCTTAAA
AGGGAGGTGTAGTATTTCAGAAACAACCCTTTCAAGCCTTAATGCCTTTCATCAAAGGCT
TTTAAAGCACTTTGCCTTTAACCGGGTCCATGTCTACCTCCTGCCTAGCTTACACACATG
CCTCCCTTTGAGGTCAGTAGAGGCTAATAGTGCTGAGAAAACAAGCCAGTGTACTCAGTG
GAGGATGCAACTAGCTGTATTTCAGTCTTGCATGTGAGTGTACACCTGAGACTTCAAATA
ATTCAGTGTAGGCCAGTATGAAATGAAGCATGAGGGCCAAAGAAAAtcagctgccagatg
aaaggaatttagatttcagaattagagccttctctgaatggaacagtttgtcacgggagg
tagtgaggtccttatcattggagatattagcagTGCTGTGGCAAGAGGAGTGGGCAGGAC
TTAGGCTCAAGATGGAGGGACCAGCTTCATGGACAATAAGAACACCCACTCCTCCATGTC
TATGAGTATATCGAGTCTGCCTCTCTTTCTTGGAAGAAGTCATCATACATCTTCAATTTA
CTTGGACATTCACCCACCCACATTTCCCCCCTCTTACTCAAGTTTAGTGAGAGAGAGGCA
AATGACTTCACCCTTGTTACAAGTCAGGTTGGAATCAGAAATGAATTTTAAAAGGAGCTT
CCAGGTAGGCTTTGGACTAGGACATATTCATCGCTGTTATTCCAAGTGAGGACTCTGAGC
AATGAAGGAATCTGAATCAGCAATGATTTGGTTGGGTTTCCTATTCTATACTTGTTAAGG
CAGGACATGGCACTAGTAAATTTTATCATGGCTAATCAAGTCATTAATTGTCAGTGTTGA
CTTTTCTTGGAGATCAGTGTCTGAGTGTGTTTGCTTAGTCTGGTGagtggctctcaaact
ttagtgtgcattagaattatccccaggggcttgtttaatggcagatttctgggccccacc
ctcagattttctgattcagtaggtctgggttgtggccagagaatttgcctttttagcaac
tttccagatgtattagttttcttatgctgctataacaagttgttagaacttcagtggctt
aaaacaacacgttttttattccatagttctgcaggacagaagtccaaaatgggtctgggc
aggctaaaatcaaggtgtggcagggttgtatggaggtcctatgggaagaatctgtttcct
tgcattttctagtttctagacgctgctcgcattccttcctccatggctatcttccatctt
caaagccagcaatgactggttgagtctcaccatgctctctatctggttcttcactcttcc
tcttccctcttacccatttaatgatctttgtgattacatggataattctttattttaaag
tgaactgttggggatccctgggtggcacagtggtttggcacctgcctttggcccagggcg
cgatcctggagacccgggatcgggtcccatgtcgggctcccggtgcatggagcctgcttc
tccctctgcctgtgtctcttcctctctctctctcactgtgtgcctatcataaataaataa
aaataaataaataaataaataaataaataaataaagtgaactgtttagcagctttaactt
catctgaaacttaattcttcttagctgtgagacatatattcctaggtctcagggattagg
atgtggacatcattggggggcctttattcttcccataccataAcaggtgatcattgctgt
aggcctggggactttactttgagaaccTTTGGTTAAGTGACTTGAGGGACTGATTAGAGG
CTGCATAGTTATGAAGAATACAGCTTGTCAAAAAAATTGGACAGGAAAATGTATATCTTA
TAGAAAATTAGCATTTTGTGTGGTTTATTTTTTTATCAAACTTTTATGCAAAATGCAACT
CTGTAAAATATTAATCCCAAGAATCTTGTGGACATTCAGACAGAAGGACTAAAAAAAGGC
CTCTTTCCCATGACTGCAGCACTCTCCCCTACTGCTATTAGTCTGATTCACCTCTTGTAC
CTGTGTTGTCTTTGCTGCTGTCATGATGATTACCTGCCACATTGTTCCCATTCTCTTACC
TATTGAGACCCTGCTCCTTTTTAAGGCTCAGTTTGGAGACTCTCTCTGTCATGATGCCTT
CCCCAATTGCTCTAGCTGAAAGATCATTGCTGgtttactagatgccctcacacatgaaat
cattagttcctgtgacagtgttgtgaggtgggcagtatctacatttcacagatggaaaGA
ACGGGCAACATACttttttttttttttaagattttatttattcattcatgagagacacag
agacagaaagagaggcagagacacaggcagagggagaagcaggcttcccacaaggagcct
gatatgggactcaatcccggatcctgggatcacgccctgagccaaaggcagatgctcaac
tgctgagccacccaggcgtcctaggcaacatactttaGTGAACTGCTCAAGTTCACCCAA
CACTTTCAGGGCTGGGACTCAGTCTCtgccatcacctgaatgttcatgtctcccaaaatt
cctatgttgaaacccaacacccagggtggagccctcatgatttggattagcgctctatgt
aagacactctagagctccctggcccctcttaccatggtggggacacagcaagaagacagc
catccatgaaccaggaattcttcatcagataccaaatctgctggatccttgatcttgcac
ttctagcttctagaactataagaataaatgtttgttgtgaactaccaatctgtggcattt
ccattatggcagcatgaacagactaagTCCCTGAAACTATGACTCTAAAGCTGATCTTGT
CTAGCATTGTGAAGAAGGATGGGCATTTTCTGGGAAACTTATAGTTAGTGAATTTCAGTT
TGACTGACTGCATTTAAGCCTTAGGTAAACTCCTTTCCAGTCAGTCTATGTTAAAGGAAA
ATTCTCTTTTGTTATGCTACTCTTTATTGGGTAGCATATTTTTAAAATTCTTATAAATGG
AGATAGAAGCCCTTGCTTATGAATTTAATTTGTCAAATACAAATGCTGTCATGATAATTA
TTATGTGCAATTGAGATGAGCCCCTATCATTCTCAGCTTCATTCCTGGAGTTTCAAAGAA
AGAGGCTCTTGGAGTGATAAAAATCACAGATTTGGAACAAGGTTTGTTAAAATCAAATAC
TAACAGCCATGTGTTTTCTGCATTCTGCAAACTCTGAGTACCATGACATATAGTCATTAT
TTTTTTCTTTCACTTCAAAAATAATTGGGCCCATGATTCTGATCGAGGTGAAAGGTTATA
TCATTAGGCTTGCTCCGTGGGAAAGGAGAGGGAAGAGGAAGGCCAACCACCTATAAAAAA
ATTATAACCCTAGGGTAGTGATTTTGTAAAACAAGTGTATCAGTAGATGGTGATTCAACA
CTAGTCTTTTCTTTTTTTCTAGCAAGTATTTATTTTGTTCTTGGGTGGGTGagtgggaag
gaaaaaaaatggtggatagacatgggattaaaatatcagaaagggagacagaacatgaaa
gaaacgaactaactctgggaaacgaactaggggtggtggaaggggaagtgggcggcgggt
gggggtgactgggtggcactgagaggggcacttgacgggatgagcactgggt
>TCONS_00182467_XLOC_061620_-_4:70873906-70965219_NA
CTGAAGCCGGCTCTCCAGAAGACACTGGGACCTGAGTTCAGTGGGACCTCTTTTATTTTA
TTAGCTGGGGCCAGGGAAAGTGTAAACAGGCTTGGTTTACATCGAGGTACCTCTAATTGT
ATGACTCATCCCGTTGTTGGGGAGTATGTGTGCTTCAAGTAGCTGATACAGACAATAGAC
AGGGGAAATGTGTGTGGCAATGTGGGGAGAAGATCATGTATTATTAAACTTCTTGGAAGT
CAAAGATCAGCTACTTTGGAGGTTTGTCAGAGAAGCTAGTGTGGGAGGAAAATTGTTCTT
ACTAATGTTACTGTGATTTAAGATGAAGCGGAGTGAAAATGAAGTCATCCAAACATACCT
TAGCTGAGGTTAGGATGCTCCCTGTAGTTGTGCAGAATATGACATTTCCTTCTTTGATGG
ATTTATGGTAGAAATGTTGGTGGATGTGGAAATGGGAGGGCAGGATAAGCTTAACGTAGT
TGTCTTGTCGTAGCTTAGCGTTGTTTTTGGAATTTGAAGGCATCCCTCGGCAGCGCTCCT
ACCACGGGTGATTTCTTCATTTTCAGAAGGTTTTTCACTGAGGCTGGTCAGACCGTCCGA
GCACCTGCAATGATTTAGCACTTGTTATGCGCTAGACTCTGGAATTGTGCTGACtgggcc
ttttggggttgcaaagaacagataccactgagtttaccctaagtgatgggagtttactgt
ggaaggaaggctgaccggaaTCTCCACCGCTCAGCCACGTGTCTCCGAAAAGCCTTCCGG
AAAGGCCACCCAGCCAGGCCTCACGAAAACTGGATTGAAGTTCAGGAACTGGAAGGTCAT
TCAGGATCCGGCTCTGTGGCTGGGTTATCTCGCTGCCCCCTAAGCAGCAGGCATCTGGGA
TCCCTACTAGCAGGCTTAGCCGCCAAGGCACGTCCtccccattttccagatgaagaaatg
aggtttggagatatcgaataaccctctacccaaggacatGTGATTATGTCTCCTGGGCAC
AGGTGACAGCCAATAGGTGTGCCCCTTAGGGAATCACCAGTAGATCCAGGATGGCGCTAG
CTTATTTAAAATGTTAACTTCAACATAGTGGGCAGAGACAGGAAGGATCCGCAGTCATAC
CCAGGCTCAATGAGCAAAGTGCTGTGACTACCATGAGGAATCCAGCTGATAAACTTATCC
AGGTGTTGCCATCTTGGAAGCTCCCAGGATGGAGATCAATTCTACCCCCATCTACTTCAG
GGGGTAGATGACTCCCGTGAGGATCTCAGTGGAGCTCATCAGCAGAGCCCTGCCAAGAGA
GCACACAGCAGACCCCATCAGTCACCGACTTCAGCATCCAAGTCTTTAGGGAGGACCCAG
AGGACCCAGGGGATGGTACGCAGATCTGCACATATGAatcatgtgggtccaggacctccc
tccccttccatgccaccaccagAAAAATTCCAATGCCAGATTTTGTCATAGCAACCGGAG
GCAAATATCAAGACAGCAATAAGGAGCAAACTCGGGCAAGGGTTTCTCTCCAATGTGATG
AGAGTCTCTGTAGGGCACTATCTGCATGAAGCCCTTCGAGAACCACCATGATTGGCCACA
CGGTTCCTTGTTGGGGAATCTAGAGGAGTCCCACTTTGCTGACATCCAGGATCCACCAGG
AAATGCACCTCTCAGGTTGCCAGGCCAGttatagcaagctttgtaatctggtttcccagc
caaagaagcagagaagaataactcagaggagaaggcagCCAGCCAGATGTGACTGTGGCT
AACAGACCAGTGAGAAGAGGCAAGGATAAACACAAGGCATTAAAAACCACCTTCTGAAGT
CATTTGGGggactggaCTACAGAAAATTCTGAGAGGCctttcatctataccatgcctgca
gttacccttctcagcaatgtgacagatggaggtgatcatccctacttcacagatgaagaa
actgaaaaagcttaccccaggccatatagctggcccatgatggagttggagatttattct
caaattctgctgTTGTTCCCTGAAGGTTTATTGCATCTGATAGAGAAGACACTTTTGTTT
CATCTGCCATTTGAGGCAGCGCTGAAGCTGGGATGTGAATGATGGTAATTAGGCTTGTGG
ATTTAGCCCAGGCTGAGCAAAGGGAAGGAAGTTCTTGTCTGGACTAGTGCTCATCATCCC
TGCACTTCCTTTATTCAGCTTTGGTGTCAGCTGGAAGAATTGATTTTTCTTTTTTCTCTT
AAACTAAGCTTCCAATTTGGATATATATCAAAATCCAAGCTGTCTTTCCTTGTGCCTCCT
CTTTGTGGCCGAAAGAAGTAGGAAAGATGATAAGAGAAATATTTCACGAGCAACATACTA
CCATTAAAGAGGAATTGTGGAGCATAAAGGATGATATGTTTTGGTTTATTGAACATTAAC
TGAAGCTGAAGAAAGCAACTTAAAGGTCAAAATGAGCCTGGGACTTGGTGACTGAGCATC
AAAGGagagcatcttagaagctccatgctcagcatggagcccaacatggggctagaaatc
actaccatgaaatcaagacctgagttgatatcaagagtcagacgcttatctgattgagcc
acccaggcacctcagagatgAGGAGGGCAAGATGACGCCTGGAATGGTGAGACGTCTTGC
AGATTGGATTCTGGGGACACGGGAAAGATAAAGAGTAACACTGTGCTAGAAGGAAATTCT
GCTTAAGCCCGTTCATGGAATGAGGATTCCCTCCCTTTTTTATTGCTTTGCACTCTTACC
TTCTATTttgtaaatttctagtacatgtaaaaatgtgtacaatatctgcatatagtttaa
aaataaaaatgtaaacacttgtagatctcccctccacttaagaatatttccaaaactatt
gaatctccctgtctgccttactcctattggatcccccacctccctgagacaccagtttga
attttgcatattttcttgctttccatcatgttttaccaacatatatacatctctaatcaa
tatgttgtttagttttttctgtcttaacctcacagaaatggagtcatgtcttgtcttctg
cttagcatcatattctagaatatttatatcattgcagaaagttctgttggactgcacatc
tctagatatttatccatggtgttgagtggagattcatccatgatgtgtgggtcattagta
ttcgttgctgtataatgttctgctatgtgaataaccaccctgtatttattcatttcacag
ttgctggatatttggtatatttctaggttttttttgcttttacaaaatgtttacatgaat
tttgtgtctgtcttttggtgcaAAAGCTTCTTGAAGGAGAAGCTCCTTCTATCCAGAGGT
TGATGTGCTGGTTGTTTCTTCTAGCCTAGATGCCATCCCAAGGAATAACATGATGAAAAT
CTCAGCATTTTTCTATTTTCTTGTTCAAAATAGATAAAGGTCTTGAATATGTGGGAGAAT
AAACTGTTTAAGTGGATTACTAGGTTCTGGATTACCAGGTATGATCTGAAAAAGAGCACA
GGAGCCAATGAAGACATTGGCTGCaaaaaaaaaaaaaaaaaaaagaaaaaaaaaaagaaa
CCACAACAAATTTTTAAAAAATACAACAAGTTCATTAGGCCATCATTTAGGCATATTGGC
AGCTGAACAGCATTTTCTTACCATTGTGGGAGAGAAAGATGGGTTTACCCTTGACAAGGT
TTGTGCTATATTTGAACACAGGCACTGCACCACAAGAAAGGAAAGATGTTGCAGAATAGA
AGGCTATGGGGAGATAAAACCTAAGCATAAACAGGGGAGGATGAGGAGTTGGAAGGGCAC
AAGGAGAGGCAGGGACTGTATTTATTAAAATGAATGAAAAGGCCAGTATTATTTAGCCCA
CAAAAGTGAAGACTGAAAGGATAGTATCATGAAGAGTTCACAAGTTCTGAATTTCTAAAG
TATTCTTTGAAAGGCAAACTTATTGTAATATTAAAAAGTCCCACTTCATATTGGGTAATG
TACTTTTGTTTCTTACTGAAGAATTGAGGCAAGTTTACAAGAACTATGTGTTTATGGTTG
ATAGAGTTGGCTGTGGAGGGAACAGATTTAAtttttttttgtttgttttttgttttttta
gttttGATCTGACTTTTTGAGTTCACATCAAAGGGCACCACTGTGTCCTTCCATAAGATG
CTTTTTGGGATCTCTGTCACAGCTAGTATCCTGATCCAGAAGAGCAGTTCTTTTGTTTTT
ATAGAAGAGTTTTTATGTCTTAAGCATCTTCTGATCTTCCAGGATTGATTTTATAGGCGA
ATCCAGATGATGCTAGCATTTGGGGTAGTGGTAAGAGCTAATACTATGACAGCTATTGAT
AGTTCATACTTTTTACTAAAAGTGGAATGAGGGGAGCCAGTCCCCAGAGGTTGGTAGAGA
TCCCAGGGAATACTGTGGGCTCATAATACTTCTGATTAACCAGTGACATTGGCCACCAAA
TTTGAACTCTATGCAGATGGAATCAACATCAAAACATAAAGTAAGAAAGaaaaaaaaaaa
aGCATCCTATTAAAGAAGCCCCTCTTGGGCACCCATCATTTCCTTAAAGAAACCAATATA
ACAATGAATAAGAATGAGATTCTCTTACATACTTAACATGCAGCATCTAGGAAATCCAAA
GACGGTTTAATCTTGGGTTTTTAACTCCCTTCTCTAAAAATAATATGTAACATCATTTAG
CCATCTGACTCAAGGATCTAGGTGCATTCCAATCCAATAGGCACATTTTCCTAAATTACT
TTATAAATGATAGAACCATCTGACCTTGAATGCCCCAGGACCTTATGAAAACAGATGAGC
TGATGTTTAAAtggagtctctaagccttaagagggcaggcactgtgtctgtctagttcat
catcatgttctagtacctattttagtggctggcacataatagatgcacataacagttgga
ttaattaataaatAATACAAGAATGATTTGAGGTTTTCTTTTAATTTATAGTTCTATGTA
TTAAGTACAGCTATTGGGCTTTTATACCTTAATTTGTCAACACCTATCTAGTGGTTATTT
AACTCAGATATTGTTCAGCATTGTTTTATATGTTCCTTaaaaaaaaaaaaaGCAAACAAG
TAGGTACTTTTGGTGGAAATGAGCATCTGGGGAGATGGAATTGGACTCTTAATTGGAGGC
TCTAAGAACATTCATGCTTGAATTCTTCTGGGGTGAGAGAGTATCACCCTCCAGATCTTA
AGAGTTCTTAAAAGGGAGGTGTAGTATTTCAGAAACAACCCTTTCAAGCCTTAATGCCTT
TCATCAAAGGCTTTTAAAGCACTTTGCCTTTAACCGGGTCCATGTCTACCTCCTGCCTAG
CTTACACACATGCCTCCCTTTGAGGTCAGTAGAGGCTAATAGTGCTGAGAAAACAAGCCA
GTGTACTCAGTGGAGGATGCAACTAGCTGTATTTCAGTCTTGCATGTGAGTGTACACCTG
AGACTTCAAATAATTCAGTGTAGGCCAGTATGAAATGAAGCATGAGGGCCAAAGAAAAtc
agctgccagatgaaaggaatttagatttcagaattagagccttctctgaatggaacagtt
tgtcacgggaggtagtgaggtccttatcattggagatattagcagTGCTGTGGCAAGAGG
AGTGGGCAGGACTTAGGCTCAAGATGGAGGGACCAGCTTCATGGACAATAAGAACACCCA
CTCCTCCATGTCTATGAGTATATCGAGTCTGCCTCTCTTTCTTGGAAGAAGTCATCATAC
ATCTTCAATTTACTTGGACATTCACCCACCCACATTTCCCCCCTCTTACTCAAGTTTAGT
GAGAGAGAGGCAAATGACTTCACCCTTGTTACAAGTCAGGTTGGAATCAGAAATGAATTT
TAAAAGGAGCTTCCAGGTAGGCTTTGGACTAGGACATATTCATCGCTGTTATTCCAAGTG
AGGACTCTGAGCAATGAAGGAATCTGAATCAGCAATGATTTGGTTGGGTTTCCTATTCTA
TACTTGTTAAGGCAGGACATGGCACTAGTAAATTTTATCATGGCTAATCAAGTCATTAAT
TGTCAGTGTTGACTTTTCTTGGAGATCAGTGTCTGAGTGTGTTTGCTTAGTCTGGTGagt
ggctctcaaactttagtgtgcattagaattatccccaggggcttgtttaatggcagattt
ctgggccccaccctcagattttctgattcagtaggtctgggttgtggccagagaatttgc
ctttttagcaactttccagatgtattagttttcttatgctgctataacaagttgttagaa
cttcagtggcttaaaacaacacgttttttattccatagttctgcaggacagaagtccaaa
atgggtctgggcaggctaaaatcaaggtgtggcagggttgtatggaggtcctatgggaag
aatctgtttccttgcattttctagtttctagacgctgctcgcattccttcctccatggct
atcttccatcttcaaagccagcaatgactggttgagtctcaccatgctctctatctggtt
cttcactcttcctcttccctcttacccatttaatgatctttgtgattacatggataattc
tttattttaaagtgaactgttggggatccctgggtggcacagtggtttggcacctgcctt
tggcccagggcgcgatcctggagacccgggatcgggtcccatgtcgggctcccggtgcat
ggagcctgcttctccctctgcctgtgtctcttcctctctctctctcactgtgtgcctatc
ataaataaataaaaataaataaataaataaataaataaataaataaagtgaactgtttag
cagctttaacttcatctgaaacttaattcttcttagctgtgagacatatattcctaggtc
tcagggattaggatgtggacatcattggggggcctttattcttcccataccataAcaggt
gatcattgctgtaggcctggggactttactttgagaaccTTTGGTTAAGTGACTTGAGGG
ACTGATTAGAGGCTGCATAGTTATGAAGAATACAGCTTGTCAAAAAAATTGGACAGGAAA
ATGTATATCTTATAGAAAATTAGCATTTTGTGTGGTTTATTTTTTTATCAAACTTTTATG
CAAAATGCAACTCTGTAAAATATTAATCCCAAGAATCTTGTGGACATTCAGACAGAAGGA
CTAAAAAAAGGCCTCTTTCCCATGACTGCAGCACTCTCCCCTACTGCTATTAGTCTGATT
CACCTCTTGTACCTGTGTTGTCTTTGCTGCTGTCATGATGATTACCTGCCACATTGTTCC
CATTCTCTTACCTATTGAGACCCTGCTCCTTTTTAAGGCTCAGTTTGGAGACTCTCTCTG
TCATGATGCCTTCCCCAATTGCTCTAGCTGAAAGATCATTGCTGgtttactagatgccct
cacacatgaaatcattagttcctgtgacagtgttgtgaggtgggcagtatctacatttca
cagatggaaaGAACGGGCAACATACttttttttttttttaagattttatttattcattca
tgagagacacagagacagaaagagaggcagagacacaggcagagggagaagcaggcttcc
cacaaggagcctgatatgggactcaatcccggatcctgggatcacgccctgagccaaagg
cagatgctcaactgctgagccacccaggcgtcctaggcaacatactttaGTGAACTGCTC
AAGTTCACCCAACACTTTCAGGGCTGGGACTCAGTCTCtgccatcacctgaatgttcatg
tctcccaaaattcctatgttgaaacccaacacccagggtggagccctcatgatttggatt
agcgctctatgtaagacactctagagctccctggcccctcttaccatggtggggacacag
caagaagacagccatccatgaaccaggaattcttcatcagataccaaatctgctggatcc
ttgatcttgcacttctagcttctagaactataagaataaatgtttgttgtgaactaccaa
tctgtggcatttccattatggcagcatgaacagactaagTCCCTGAAACTATGACTCTAA
AGCTGATCTTGTCTAGCATTGTGAAGAAGGATGGGCATTTTCTGGGAAACTTATAGTTAG
TGAATTTCAGTTTGACTGACTGCATTTAAGCCTTAGGTAAACTCCTTTCCAGTCAGTCTA
TGTTAAAGGAAAATTCTCTTTTGTTATGCTACTCTTTATTGGGTAGCATATTTTTAAAAT
TCTTATAAATGGAGATAGAAGCCCTTGCTTATGAATTTAATTTGTCAAATACAAATGCTG
TCATGATAATTATTATGTGCAATTGAGATGAGCCCCTATCATTCTCAGCTTCATTCCTGG
AGTTTCAAAGAAAGAGGCTCTTGGAGTGATAAAAATCACAGATTTGGAACAAGGTTTGTT
AAAATCAAATACTAACAGCCATGTGTTTTCTGCATTCTGCAAACTCTGAGTACCATGACA
TATAGTCATTATTTTTTTCTTTCACTTCAAAAATAATTGGGCCCATGATTCTGATCGAGG
TGAAAGGTTATATCATTAGGCTTGCTCCGTGGGAAAGGAGAGGGAAGAGGAAGGCCAACC
ACCTATAAAAAAATTATAACCCTAGGGTAGTGATTTTGTAAAACAAGTGTATCAGTAGAT
GGTGATTCAACACTAGTCTTTTCTTTTTTTCTAGCAAGTATTTATTTTGTTCTTGGGTGG
GTGagtgggaaggaaaaaaaatggtggatagacatgggattaaaatatcagaaagggaga
cagaacatgaaagaaacgaactaactctgggaaacgaactaggggtggtggaaggggaag
tgggcggcgggtgggggtgactgggtggcactgagaggggcacttgacgggatgagcact
gggt
>TCONS_00182460_XLOC_061620_-_4:70873906-70936135_NA
AGTCATTTGGGAGTGACAGAAGAAAGCTCTGGCTGTTGGGAGGTTCCTGTCAAAGCAGAC
ATTCCTGTCATGAGCCTTGTAAAGGATAAACAAACAAGCACATGAACACATggactggaC
TACAGAAAATTCTGAGAGGCctttcatctataccatgcctgcagttacccttctcagcaa
tgtgacagatggaggtgatcatccctacttcacagatgaagaaactgaaaaagcttaccc
caggccatatagctggcccatgatggagttggagatttattctcaaattctgctgTTGTT
CCCTGAAGGTTTATTGCATCTGATAGAGAAGACACTTTTGTTTCATCTGCCATTTGAGGC
AGCGCTGAAGCTGGGATGTGAATGATGGTAATTAGGCTTGTGGATTTAGCCCAGGCTGAG
CAAAGGGAAGGAAGTTCTTGTCTGGACTAGTGCTCATCATCCCTGCACTTCCTTTATTCA
GCTTTGGTGTCAGCTGGAAGAATTGATTTTTCTTTTTTCTCTTAAACTAAGCTTCCAATT
TGGATATATATCAAAATCCAAGCTGTCTTTCCTTGTGCCTCCTCTTTGTGGCCGAAAGAA
GTAGGAAAGATGATAAGAGAAATATTTCACGAGCAACATACTACCATTAAAGAGGAATTG
TGGAGCATAAAGGATGATATGTTTTGGTTTATTGAACATTAACTGAAGCTGAAGAAAGCA
ACTTAAAGGTCAAAATGAGCCTGGGACTTGGTGACTGAGCATCAAAGGagagcatcttag
aagttgagagaggctcagactcttttattttttaggttcctagaaaaaaatggacaattg
cTTTAATGTAGACAGAGCCCTTCAAAAGGATGAAAGGTTGAGTTCTGAAGGACCAGATAT
TCCTTTTCTAGAACCTACCATGGTTGGAAAATGGAAATGACTTTTTTGTAGGATAACTGC
TTGCCTCTTCCCTAGACCTTAGGCAAACTGATAATCATATCTATATTCTATGTCTGTAAT
CCTAACCCCAGgtacagtgccaggtactcagtgagtacttccataaataatggctttGAG
AAAGGTACAAATGAGAATAAAAGACAAAAGACAGCATGTGATGCTGAAGTTAGGTCTACC
TTCTCTAGCcagtggttcccaagctttgaatttcataggtgggtgcaatttttgaattga
ttttgaggaactagaatagccagacttgtaatattgttaagtaatgtcactaaaaacaag
ttagcagctactgtctcttagactaataatttattacaaagaaaaatattttgatatgaa
aaaTGAAGAATAATGGACAATTTGCCCCAAGAAAGGAGATTAGGAGAATTAGAATTAGGA
GATTGTAACtcttttcttttcttttcttttcttttcttttctttttttcttttcttttct
tttcttttcttttcttttcttttcttttcttttcttttctttcttttcttttcttttctt
tcttttcttttctttcttctttcttcttccttccttccttccttctttccttccttcctt
ccttccttccttccttccttccttccttccttcctccttccttccttcttccttccttcc
ttctttccttttttctttctttcataggctccatgctcagcatggagcccaacatggggc
tagaaatcactaccatgaaatcaagacctgagttgatatcaagagtcagacgcttatctg
attgagccacccaggcacctcagagatggtaactttCTACTGATAATATATATTGATAGA
ATCATTGGTATTATTTGTGTGGTAGATGTATATATACTTATATCTTTATTGGATGTTGGA
GAACTTGGGTCCAAAGAAAGTCTTTAGATAAGCCCCAATTCTTATTAAAACAGCAAAGAT
AAAATTAGGTAATAGTCATAGGGACTAGTGATTATCCAACTATTAAGTAGATATGGTAAA
AAATTATTCATTTTTTCATTTGGCCAATGAAGCAACAGATATGGAAGCATTCAATGAGAT
AAATATCTGACACTGGACCATCTTTGAACATCTACAAGTCAGAACTGGTCTGGCCTTGGG
TTCTGAGGAGACTGGGAGATGGAAGGAATGAATCTGCTTCCTATTACCCTCTTTGGGTTG
ACCTGGACAAAATGATCCTGGTAATCCTAAGGTCTTCAGGATATCGTGCATGATATAGGT
GGAAGACCAAACCTAGAGCTCTGCAGAGAGAACTTGGGCTGGATTTTGGGTCTCTAGTCC
ATTATCCCTAAAGGTAAAAATTTAACCGAGAAATTATTAATGTCTATGAAATTGATGTAG
ACAAAATTCTAGGGATTTGGTTCAAACAATCTTAGGAATACTTTGTGAACATGTAGATCA
GCTGTTTGTTAAAGAGGGATCTGTTCCTGTGTTTGGCAACATATTTTGGGTTTCTTTGGA
ATCTTTACTTTTCAAACATTATCAACAGACTCTGTCGATTCACCCACTCTGTGTAAAGAC
ATGTGGTAGATATATAGGTGACCCACAAAAGTTTAAGGCATCTTCTGTACAACCCCTTTA
GCCACTGAAGCTTTCAGACTAGTGGAGGTAGATATTTCAGGCTAGGATAGGTAGGTGTTA
TTTTAAAGTTCAAAACAAATAAACCAAAAATCTCATCCAACAAATAAGTACATAAAAATG
GCAAGTTAAGAGTAGAAGCCAGAAGATCTATAAACATCTATAAGAAGTAGAGATTTCTGC
CTGGAATGTTTAAGAAGGCTTTAAGGAGGAGGTGAGCATTTGGGCTTTGAACATTGGAAA
GAATTCCGAAGGTAGGGAATGCATCCAGGTCGGAACTGTGTAAGGGGAAGcagagagata
gaggttaagagagtttggttctggggcacctgggtgactcagtcagttgagcatctgact
cttgatttcagctcaggtcttgatctcagggtcatgaattcaagccccatgttgggctcc
acaggaacctactttagaaaaaAGTTTGGTTCTGGCAGAAGGCTTAGGGAGCAGTGGGAG
ATGAGGTTGGGATGGCCGTCCATGGGCTGCTGGTATAGTATGGAATAATGGGCAAAGGAG
AATGGGTTAAGTTTCTTTAAAAATGATAATTATCAAATGTTACTTGTTACCttttttttt
tttAATGGCAATATAAATGGAAGGGATTCCAGTTTGTAGAGTCCTGCTCACAAATGAGAT
GGTGCCCATTTCCCTTGGATAGGAGGAGATGCATGTGGACCACCAGACCCAGCCACTGAG
AATGGGGTGGATTAGTTTGAATTCCTTGGGCACTGAGTTCATGCATGCTGGAGTTTGGGG
GCTGGGTATAATTCCCTTTAGAGAGAGGATCATTTTGAGCCTCCTCCACTCAACTTGTTT
ATAAAAATCCTAGAGAATTATTTTCCAGACCATGGGTGGGGAAGCCAGTATGTTTAGTAG
TGATGCTATAAACAAATGAAGATGCCTTTTTGCAATAGGAGCAGACAGGGAACTTATTTT
TGTGTTTTGAAGAAACTGTTGATCACTGGGATGACTGAGACAGAAACAGTTTGTTTCTTC
CTATGCTGACTTTTTCTCCCAAGGAGAAAATTACTTATCTTTACTGGCAACACTTAAAAT
TTTCTAATTTCAAACTCAATGTGAGTGTCAGAAATTGACACAGCATGGCTGTGTGGTTCT
CATGGGAGTTCAGCTCCACTCCCCCTGTATGAAGTACAAGAGGGCAGAGAGGAAAAGGAA
GGGCAGCCTCTGTTTCTCCAGAGCATGTGTCGTGATTTCATATCAGAATTGCACCTTGCA
GAAATCTTTGTGAACCTTAAGTTTCTCATTAATATGATCAATTTGAAGAACTATAGGCTA
GTTAGAAGTCTATATAACAAGTTCATATATTTTTAAAATTACTATTTCCTTCTATTATTC
TTTAGAACAACAACTGGCACATTTCATTTGGAAATTAGAATGAGTTAAAAGTAGAGAGTG
AGGCCCAAAGTGGGGTGACAATCCAATGGCCAATCTTTTATTAGGACAGTAATGTTGAAG
CCTTGGCTAAAGGATGAATCTCCCATGCTGTCCTGTCAGGCAGTGGTGAGTTTTATGGGC
CAAGTAGTCCTTGGTAGAATTGACTTTGTATCTCTACCTGTACCTGAAATTCATCATGCC
CAGAAGATAGGGGTTTAAATGACAGTGTCTGATCTGGAACACTTAACACATGATTGGCCA
AGCAGAGTGGAAGAGAAACCCAAGAACAGGTGGAGGAAGAAGACTTGAGGACAGAATGGC
CAAGGGGCCTGAGCTACTATCCCATGAGTACTAGAAACATAAGAGAATGGACAGGGTCAC
AGGAGAGAGCTGTGGGCCTCCAGGCATTCCTATGAAAATTCCCATGCAATTCCTCCCGTT
AAAGAAAATACCCCTAATCACAGTCCCTCTTGCATTATTTCTCTTTAGTAATGATTGAAC
TGGTTAGCCAGATTTCCTGTCAGATGCCTGGAAGTAAGGATCATAGGATAAGAAGTGGGT
TCTGAAATGGGAACAAGGAAAGTCTGAGAGAACTTCTGGAATAATCCATCATTCTAGGCA
ATACACAGTTAGGCTTTTTCTGTAAGATGCCAGTTTTGTGATCTAGTTTCAGTTCCTTTG
TATCTACCTGTATAACAGTGCCCAGCCCAATGTGGCTTTCACAAAACACAGAATTCTAAA
ATGTTCCAGCAAGGAAACGCTTAGTGATCATTTGGTCTAGAGGCTTTTGAACtttttttt
tttAAAGTGGTCTAATCTTCAAAAGAAACTAAACCAAGGAGTCCAACATAAGACTATTTA
AAAAGGGAGCAGCGCTGGTTAACTCCAGGGGCTCTTCTGAAGGGGCTGAGCAGAGagaga
gatgaaatgagttgcccaaagtcatcaaagctggggagtgtttcagcagaccccagtctt
ggtctcttataatccagtaccctgtccactgcCTATGCGGCATTAAATAAACTGACAGTC
CATAAAGCTGAGTTGGAGATCTGTTGGTGGGGAGGTCTGATGTGGTGTTGCATGTGAGtt
ttatttatttatttatttatttatttatttatttatttatttatttatttatCTTCAGAG
GAGGGCAAGATGACGCCTGGAATGGTGAGACGTCTTGCAGATTGGATTCTGGGGACACGG
GAAAGATAAAGAGTAACACTGTGCTAGAAGGAAATTCTGCTTAAGCCCGTTCATGGAATG
AGGATTCCCTCCCTTTTTTATTGCTTTGCACTCTTACCTTCTATTttgtaaatttctagt
acatgtaaaaatgtgtacaatatctgcatatagtttaaaaataaaaatgtaaacacttgt
agatctcccctccacttaagaatatttccaaaactattgaatctccctgtctgccttact
cctattggatcccccacctccctgagacaccagtttgaattttgcatattttcttgcttt
ccatcatgttttaccaacatatatacatctctaatcaatatgttgtttagttttttctgt
cttaacctcacagaaatggagtcatgtcttgtcttctgcttagcatcatattctagaata
tttatatcattgcagaaagttctgttggactgcacatctctagatatttatccatggtgt
tgagtggagattcatccatgatgtgtgggtcattagtattcgttgctgtataatgttctg
ctatgtgaataaccaccctgtatttattcatttcacagttgctggatatttggtatattt
ctaggttttttttgcttttacaaaatgtttacatgaattttgtgtctgtcttttggtgca
AAAGCTTCTTGAAGGAGAAGCTCCTTCTATCCAGAGGTTGATGTGCTGGTTGTTTCTTCT
AGCCTAGATGCCATCCCAAGGAATAACATGATGAAAATCTCAGCATTTTTCTATTTTCTT
GTTCAAAATAGATAAAGGTCTTGAATATGTGGGAGAATAAACTGTTTAAGTGGATTACTA
GGTTCTGGATTACCAGGTATGATCTGAAAAAGAGCACAGGAGCCAATGAAGACATTGGCT
GCaaaaaaaaaaaaaaaaaaaagaaaaaaaaaaagaaaCCACAACAAATTTTTAAAAAAT
ACAACAAGTTCATTAGGCCATCATTTAGGCATATTGGCAGCTGAACAGCATTTTCTTACC
ATTGTGGGAGAGAAAGATGGGTTTACCCTTGACAAGGTTTGTGCTATATTTGAACACAGG
CACTGCACCACAAGAAAGGAAAGATGTTGCAGAATAGAAGGCTATGGGGAGATAAAACCT
AAGCATAAACAGGGGAGGATGAGGAGTTGGAAGGGCACAAGGAGAGGCAGGGACTGTATT
TATTAAAATGAATGAAAAGGCCAGTATTATTTAGCCCACAAAAGTGAAGACTGAAAGGAT
AGTATCATGAAGAGTTCACAAGTTCTGAATTTCTAAAGTATTCTTTGAAAGGCAAACTTA
TTGTAATATTAAAAAGTCCCACTTCATATTGGGTAATGTACTTTTGTTTCTTACTGAAGA
ATTGAGGCAAGTTTACAAGAACTATGTGTTTATGGTTGATAGAGTTGGCTGTGGAGGGAA
CAGATTTAAtttttttttgtttgttttttgtttttttagttttGATCTGACTTTTTGAGT
TCACATCAAAGGGCACCACTGTGTCCTTCCATAAGATGCTTTTTGGGATCTCTGTCACAG
CTAGTATCCTGATCCAGAAGAGCAGTTCTTTTGTTTTTATAGAAGAGTTTTTATGTCTTA
AGCATCTTCTGATCTTCCAGGATTGATTTTATAGGCGAATCCAGATGATGCTAGCATTTG
GGGTAGTGGTAAGAGCTAATACTATGACAGCTATTGATAGTTCATACTTTTTACTAAAAG
TGGAATGAGGGGAGCCAGTCCCCAGAGGTTGGTAGAGATCCCAGGGAATACTGTGGGCTC
ATAATACTTCTGATTAACCAGTGACATTGGCCACCAAATTTGAACTCTATGCAGATGGAA
TCAACATCAAAACATAAAGTAAGAAAGaaaaaaaaaaaaGCATCCTATTAAAGAAGCCCC
TCTTGGGCACCCATCATTTCCTTAAAGAAACCAATATAACAATGAATAAGAATGAGATTC
TCTTACATACTTAACATGCAGCATCTAGGAAATCCAAAGACGGTTTAATCTTGGGTTTTT
AACTCCCTTCTCTAAAAATAATATGTAACATCATTTAGCCATCTGACTCAAGGATCTAGG
TGCATTCCAATCCAATAGGCACATTTTCCTAAATTACTTTATAAATGATAGAACCATCTG
ACCTTGAATGCCCCAGGACCTTATGAAAACAGATGAGCTGATGTTTAAAtggagtctcta
agccttaagagggcaggcactgtgtctgtctagttcatcatcatgttctagtacctattt
tagtggctggcacataatagatgcacataacagttggattaattaataaatAATACAAGA
ATGATTTGAGGTTTTCTTTTAATTTATAGTTCTATGTATTAAGTACAGCTATTGGGCTTT
TATACCTTAATTTGTCAACACCTATCTAGTGGTTATTTAACTCAGATATTGTTCAGCATT
GTTTTATATGTTCCTTaaaaaaaaaaaaaGCAAACAAGTAGGTACTTTTGGTGGAAATGA
GCATCTGGGGAGATGGAATTGGACTCTTAATTGGAGGCTCTAAGAACATTCATGCTTGAA
TTCTTCTGGGGTGAGAGAGTATCACCCTCCAGATCTTAAGAGTTCTTAAAAGGGAGGTGT
AGTATTTCAGAAACAACCCTTTCAAGCCTTAATGCCTTTCATCAAAGGCTTTTAAAGCAC
TTTGCCTTTAACCGGGTCCATGTCTACCTCCTGCCTAGCTTACACACATGCCTCCCTTTG
AGGTCAGTAGAGGCTAATAGTGCTGAGAAAACAAGCCAGTGTACTCAGTGGAGGATGCAA
CTAGCTGTATTTCAGTCTTGCATGTGAGTGTACACCTGAGACTTCAAATAATTCAGTGTA
GGCCAGTATGAAATGAAGCATGAGGGCCAAAGAAAAtcagctgccagatgaaaggaattt
agatttcagaattagagccttctctgaatggaacagtttgtcacgggaggtagtgaggtc
cttatcattggagatattagcagTGCTGTGGCAAGAGGAGTGGGCAGGACTTAGGCTCAA
GATGGAGGGACCAGCTTCATGGACAATAAGAACACCCACTCCTCCATGTCTATGAGTATA
TCGAGTCTGCCTCTCTTTCTTGGAAGAAGTCATCATACATCTTCAATTTACTTGGACATT
CACCCACCCACATTTCCCCCCTCTTACTCAAGTTTAGTGAGAGAGAGGCAAATGACTTCA
CCCTTGTTACAAGTCAGGTTGGAATCAGAAATGAATTTTAAAAGGAGCTTCCAGGTAGGC
TTTGGACTAGGACATATTCATCGCTGTTATTCCAAGTGAGGACTCTGAGCAATGAAGGAA
TCTGAATCAGCAATGATTTGGTTGGGTTTCCTATTCTATACTTGTTAAGGCAGGACATGG
CACTAGTAAATTTTATCATGGCTAATCAAGTCATTAATTGTCAGTGTTGACTTTTCTTGG
AGATCAGTGTCTGAGTGTGTTTGCTTAGTCTGGTGagtggctctcaaactttagtgtgca
ttagaattatccccaggggcttgtttaatggcagatttctgggccccaccctcagatttt
ctgattcagtaggtctgggttgtggccagagaatttgcctttttagcaactttccagatg
tattagttttcttatgctgctataacaagttgttagaacttcagtggcttaaaacaacac
gttttttattccatagttctgcaggacagaagtccaaaatgggtctgggcaggctaaaat
caaggtgtggcagggttgtatggaggtcctatgggaagaatctgtttccttgcattttct
agtttctagacgctgctcgcattccttcctccatggctatcttccatcttcaaagccagc
aatgactggttgagtctcaccatgctctctatctggttcttcactcttcctcttccctct
tacccatttaatgatctttgtgattacatggataattctttattttaaagtgaactgttg
gggatccctgggtggcacagtggtttggcacctgcctttggcccagggcgcgatcctgga
gacccgggatcgggtcccatgtcgggctcccggtgcatggagcctgcttctccctctgcc
tgtgtctcttcctctctctctctcactgtgtgcctatcataaataaataaaaataaataa
ataaataaataaataaataaataaagtgaactgtttagcagctttaacttcatctgaaac
ttaattcttcttagctgtgagacatatattcctaggtctcagggattaggatgtggacat
cattggggggcctttattcttcccataccataAcaggtgatcattgctgtaggcctgggg
actttactttgagaaccTTTGGTTAAGTGACTTGAGGGACTGATTAGAGGCTGCATAGTT
ATGAAGAATACAGCTTGTCAAAAAAATTGGACAGGAAAATGTATATCTTATAGAAAATTA
GCATTTTGTGTGGTTTATTTTTTTATCAAACTTTTATGCAAAATGCAACTCTGTAAAATA
TTAATCCCAAGAATCTTGTGGACATTCAGACAGAAGGACTAAAAAAAGGCCTCTTTCCCA
TGACTGCAGCACTCTCCCCTACTGCTATTAGTCTGATTCACCTCTTGTACCTGTGTTGTC
TTTGCTGCTGTCATGATGATTACCTGCCACATTGTTCCCATTCTCTTACCTATTGAGACC
CTGCTCCTTTTTAAGGCTCAGTTTGGAGACTCTCTCTGTCATGATGCCTTCCCCAATTGC
TCTAGCTGAAAGATCATTGCTGgtttactagatgccctcacacatgaaatcattagttcc
tgtgacagtgttgtgaggtgggcagtatctacatttcacagatggaaaGAACGGGCAACA
TACttttttttttttttaagattttatttattcattcatgagagacacagagacagaaag
agaggcagagacacaggcagagggagaagcaggcttcccacaaggagcctgatatgggac
tcaatcccggatcctgggatcacgccctgagccaaaggcagatgctcaactgctgagcca
cccaggcgtcctaggcaacatactttaGTGAACTGCTCAAGTTCACCCAACACTTTCAGG
GCTGGGACTCAGTCTCtgccatcacctgaatgttcatgtctcccaaaattcctatgttga
aacccaacacccagggtggagccctcatgatttggattagcgctctatgtaagacactct
agagctccctggcccctcttaccatggtggggacacagcaagaagacagccatccatgaa
ccaggaattcttcatcagataccaaatctgctggatccttgatcttgcacttctagcttc
tagaactataagaataaatgtttgttgtgaactaccaatctgtggcatttccattatggc
agcatgaacagactaagTCCCTGAAACTATGACTCTAAAGCTGATCTTGTCTAGCATTGT
GAAGAAGGATGGGCATTTTCTGGGAAACTTATAGTTAGTGAATTTCAGTTTGACTGACTG
CATTTAAGCCTTAGGTAAACTCCTTTCCAGTCAGTCTATGTTAAAGGAAAATTCTCTTTT
GTTATGCTACTCTTTATTGGGTAGCATATTTTTAAAATTCTTATAAATGGAGATAGAAGC
CCTTGCTTATGAATTTAATTTGTCAAATACAAATGCTGTCATGATAATTATTATGTGCAA
TTGAGATGAGCCCCTATCATTCTCAGCTTCATTCCTGGAGTTTCAAAGAAAGAGGCTCTT
GGAGTGATAAAAATCACAGATTTGGAACAAGGTTTGTTAAAATCAAATACTAACAGCCAT
GTGTTTTCTGCATTCTGCAAACTCTGAGTACCATGACATATAGTCATTATTTTTTTCTTT
CACTTCAAAAATAATTGGGCCCATGATTCTGATCGAGGTGAAAGGTTATATCATTAGGCT
TGCTCCGTGGGAAAGGAGAGGGAAGAGGAAGGCCAACCACCTATAAAAAAATTATAACCC
TAGGGTAGTGATTTTGTAAAACAAGTGTATCAGTAGATGGTGATTCAACACTAGTCTTTT
CTTTTTTTCTAGCAAGTATTTATTTTGTTCTTGGGTGGGTGagtgggaaggaaaaaaaat
ggtggatagacatgggattaaaatatcagaaagggagacagaacatgaaagaaacgaact
aactctgggaaacgaactaggggtggtggaaggggaagtgggcggcgggtgggggtgact
gggtggcactgagaggggcacttgacgggatgagcactgggt
>TCONS_00182463_XLOC_061620_-_4:70873906-70944693_NA
AGGTGACAGCCAATAGGTGTGCCCCTTAGGGAATCACCAGTAGATCCAGGATGGCGCTAG
CTTATTTAAAATGTTAACTTCAACATAGTGGGCAGAGACAGGAAGGATCCGCAGTCATAC
CCAGGCTCAATGAGCAAAGTGCTGTGACTACCATGAGGAATCCAGCTGATAAACTTATCC
AGGTGTTGCCATCTTGGAAGCTCCCAGGATGGAGATCAATTCTACCCCCATCTACTTCAG
GGGGTAGATGACTCCCGTGAGGATCTCAGTGGAGCTCATCAGCAGAGCCCTGCCAAGAGA
GCACACAGCAGACCCCATCAGTCACCGACTTCAGCATCCAAGTCTTTAGGGAGGACCCAG
AGGACCCAGGGGATGGTACGCAGATCTGCACATATGAatcatgtgggtccaggacctccc
tccccttccatgccaccaccagAAAAATTCCAATGCCAGATTTTGTCATAGCAACCGGAG
GCAAATATCAAGACAGCAATAAGGAGCAAACTCGGGCAAGGGTTTCTCTCCAATGTGATG
AGAGTCTCTGTAGGGCACTATCTGCATGAAGCCCTTCGAGAACCACCATGATTGGCCACA
CGGTTCCTTGTTGGGGAATCTAGAGGAGTCCCACTTTGCTGACATCCAGGATCCACCAGG
AAATGCACCTCTCAGGTTGCCAGGCCAGggactggaCTACAGAAAATTCTGAGAGGCctt
tcatctataccatgcctgcagttacccttctcagcaatgtgacagatggaggtgatcatc
cctacttcacagatgaagaaactgaaaaagcttaccccaggccatatagctggcccatga
tggagttggagatttattctcaaattctgctgTTGTTCCCTGAAGGTTTATTGCATCTGA
TAGAGAAGACACTTTTGTTTCATCTGCCATTTGAGGCAGCGCTGAAGCTGGGATGTGAAT
GATGGTAATTAGGCTTGTGGATTTAGCCCAGGCTGAGCAAAGGGAAGGAAGTTCTTGTCT
GGACTAGTGCTCATCATCCCTGCACTTCCTTTATTCAGCTTTGGTGTCAGCTGGAAGAAT
TGATTTTTCTTTTTTCTCTTAAACTAAGCTTCCAATTTGGATATATATCAAAATCCAAGG
AAAGATGATAAGAGAAATATTTCACGAGCAACATACTACCATTAAAGAGGAATTGTGGAG
CATAAAGGATGATATGTTTTGGTTTATTGAACATTAACTGAAGCTGAAGAAAGCAACTTA
AAGGTCAAAATGAGCCTGGGACTTGGTGACTGAGCATCAAAGGagagcatcttagaagtt
gagagaggctcagactcttttattttttaggttcctagaaaaaaatggacaattgcTTTA
ATGTAGACAGAGCCCTTCAAAAGGATGAAAGGTTGAGTTCTGAAGGACCAGATATTCCTT
TTCTAGAACCTACCATGGTTGGAAAATGGAAATGACTTTTTTGTAGGATAACTGCTTGCC
TCTTCCCTAGACCTTAGGCAAACTGATAATCATATCTATATTCTATGTCTGTAATCCTAA
CCCCAGgtacagtgccaggtactcagtgagtacttccataaataatggctttGAGAAAGG
TACAAATGAGAATAAAAGACAAAAGACAGCATGTGATGCTGAAGTTAGGTCTACCTTCTC
TAGCcagtggttcccaagctttgaatttcataggtgggtgcaatttttgaattgattttg
aggaactagaatagccagacttgtaatattgttaagtaatgtcactaaaaacaagttagc
agctactgtctcttagactaataatttattacaaagaaaaatattttgatatgaaaaaTG
AAGAATAATGGACAATTTGCCCCAAGAAAGGAGATTAGGAGAATTAGAATTAGGAGATTG
TAACtcttttcttttcttttcttttcttttcttttctttttttcttttcttttcttttct
tttcttttcttttcttttcttttcttttcttttctttcttttcttttcttttctttcttt
tcttttctttcttctttcttcttccttccttccttccttctttccttccttccttccttc
cttccttccttccttccttccttccttcctccttccttccttcttccttccttccttctt
tccttttttctttctttcataggctccatgctcagcatggagcccaacatggggctagaa
atcactaccatgaaatcaagacctgagttgatatcaagagtcagacgcttatctgattga
gccacccaggcacctcagagatggtaactttCTACTGATAATATATATTGATAGAATCAT
TGGTATTATTTGTGTGGTAGATGTATATATACTTATATCTTTATTGGATGTTGGAGAACT
TGGGTCCAAAGAAAGTCTTTAGATAAGCCCCAATTCTTATTAAAACAGCAAAGATAAAAT
TAGGTAATAGTCATAGGGACTAGTGATTATCCAACTATTAAGTAGATATGGTAAAAAATT
ATTCATTTTTTCATTTGGCCAATGAAGCAACAGATATGGAAGCATTCAATGAGATAAATA
TCTGACACTGGACCATCTTTGAACATCTACAAGTCAGAACTGGTCTGGCCTTGGGTTCTG
AGGAGACTGGGAGATGGAAGGAATGAATCTGCTTCCTATTACCCTCTTTGGGTTGACCTG
GACAAAATGATCCTGGTAATCCTAAGGTCTTCAGGATATCGTGCATGATATAGGTGGAAG
ACCAAACCTAGAGCTCTGCAGAGAGAACTTGGGCTGGATTTTGGGTCTCTAGTCCATTAT
CCCTAAAGGTAAAAATTTAACCGAGAAATTATTAATGTCTATGAAATTGATGTAGACAAA
ATTCTAGGGATTTGGTTCAAACAATCTTAGGAATACTTTGTGAACATGTAGATCAGCTGT
TTGTTAAAGAGGGATCTGTTCCTGTGTTTGGCAACATATTTTGGGTTTCTTTGGAATCTT
TACTTTTCAAACATTATCAACAGACTCTGTCGATTCACCCACTCTGTGTAAAGACATGTG
GTAGATATATAGGTGACCCACAAAAGTTTAAGGCATCTTCTGTACAACCCCTTTAGCCAC
TGAAGCTTTCAGACTAGTGGAGGTAGATATTTCAGGCTAGGATAGGTAGGTGTTATTTTA
AAGTTCAAAACAAATAAACCAAAAATCTCATCCAACAAATAAGTACATAAAAATGGCAAG
TTAAGAGTAGAAGCCAGAAGATCTATAAACATCTATAAGAAGTAGAGATTTCTGCCTGGA
ATGTTTAAGAAGGCTTTAAGGAGGAGGTGAGCATTTGGGCTTTGAACATTGGAAAGAATT
CCGAAGGTAGGGAATGCATCCAGGTCGGAACTGTGTAAGGGGAAGcagagagatagaggt
taagagagtttggttctggggcacctgggtgactcagtcagttgagcatctgactcttga
tttcagctcaggtcttgatctcagggtcatgaattcaagccccatgttgggctccacagg
aacctactttagaaaaaAGTTTGGTTCTGGCAGAAGGCTTAGGGAGCAGTGGGAGATGAG
GTTGGGATGGCCGTCCATGGGCTGCTGGTATAGTATGGAATAATGGGCAAAGGAGAATGG
GTTAAGTTTCTTTAAAAATGATAATTATCAAATGTTACTTGTTACCttttttttttttAA
TGGCAATATAAATGGAAGGGATTCCAGTTTGTAGAGTCCTGCTCACAAATGAGATGGTGC
CCATTTCCCTTGGATAGGAGGAGATGCATGTGGACCACCAGACCCAGCCACTGAGAATGG
GGTGGATTAGTTTGAATTCCTTGGGCACTGAGTTCATGCATGCTGGAGTTTGGGGGCTGG
GTATAATTCCCTTTAGAGAGAGGATCATTTTGAGCCTCCTCCACTCAACTTGTTTATAAA
AATCCTAGAGAATTATTTTCCAGACCATGGGTGGGGAAGCCAGTATGTTTAGTAGTGATG
CTATAAACAAATGAAGATGCCTTTTTGCAATAGGAGCAGACAGGGAACTTATTTTTGTGT
TTTGAAGAAACTGTTGATCACTGGGATGACTGAGACAGAAACAGTTTGTTTCTTCCTATG
CTGACTTTTTCTCCCAAGGAGAAAATTACTTATCTTTACTGGCAACACTTAAAATTTTCT
AATTTCAAACTCAATGTGAGTGTCAGAAATTGACACAGCATGGCTGTGTGGTTCTCATGG
GAGTTCAGCTCCACTCCCCCTGTATGAAGTACAAGAGGGCAGAGAGGAAAAGGAAGGGCA
GCCTCTGTTTCTCCAGAGCATGTGTCGTGATTTCATATCAGAATTGCACCTTGCAGAAAT
CTTTGTGAACCTTAAGTTTCTCATTAATATGATCAATTTGAAGAACTATAGGCTAGTTAG
AAGTCTATATAACAAGTTCATATATTTTTAAAATTACTATTTCCTTCTATTATTCTTTAG
AACAACAACTGGCACATTTCATTTGGAAATTAGAATGAGTTAAAAGTAGAGAGTGAGGCC
CAAAGTGGGGTGACAATCCAATGGCCAATCTTTTATTAGGACAGTAATGTTGAAGCCTTG
GCTAAAGGATGAATCTCCCATGCTGTCCTGTCAGGCAGTGGTGAGTTTTATGGGCCAAGT
AGTCCTTGGTAGAATTGACTTTGTATCTCTACCTGTACCTGAAATTCATCATGCCCAGAA
GATAGGGGTTTAAATGACAGTGTCTGATCTGGAACACTTAACACATGATTGGCCAAGCAG
AGTGGAAGAGAAACCCAAGAACAGGTGGAGGAAGAAGACTTGAGGACAGAATGGCCAAGG
GGCCTGAGCTACTATCCCATGAGTACTAGAAACATAAGAGAATGGACAGGGTCACAGGAG
AGAGCTGTGGGCCTCCAGGCATTCCTATGAAAATTCCCATGCAATTCCTCCCGTTAAAGA
AAATACCCCTAATCACAGTCCCTCTTGCATTATTTCTCTTTAGTAATGATTGAACTGGTT
AGCCAGATTTCCTGTCAGATGCCTGGAAGTAAGGATCATAGGATAAGAAGTGGGTTCTGA
AATGGGAACAAGGAAAGTCTGAGAGAACTTCTGGAATAATCCATCATTCTAGGCAATACA
CAGTTAGGCTTTTTCTGTAAGATGCCAGTTTTGTGATCTAGTTTCAGTTCCTTTGTATCT
ACCTGTATAACAGTGCCCAGCCCAATGTGGCTTTCACAAAACACAGAATTCTAAAATGTT
CCAGCAAGGAAACGCTTAGTGATCATTTGGTCTAGAGGCTTTTGAACtttttttttttAA
AGTGGTCTAATCTTCAAAAGAAACTAAACCAAGGAGTCCAACATAAGACTATTTAAAAAG
GGAGCAGCGCTGGTTAACTCCAGGGGCTCTTCTGAAGGGGCTGAGCAGAGagagagatga
aatgagttgcccaaagtcatcaaagctggggagtgtttcagcagaccccagtcttggtct
cttataatccagtaccctgtccactgcCTATGCGGCATTAAATAAACTGACAGTCCATAA
AGCTGAGTTGGAGATCTGTTGGTGGGGAGGTCTGATGTGGTGTTGCATGTGAGttttatt
tatttatttatttatttatttatttatttatttatttatttatttatCTTCAGAGGAGGG
CAAGATGACGCCTGGAATGGTGAGACGTCTTGCAGATTGGATTCTGGGGACACGGGAAAG
ATAAAGAGTAACACTGTGCTAGAAGGAAATTCTGCTTAAGCCCGTTCATGGAATGAGGAT
TCCCTCCCTTTTTTATTGCTTTGCACTCTTACCTTCTATTttgtaaatttctagtacatg
taaaaatgtgtacaatatctgcatatagtttaaaaataaaaatgtaaacacttgtagatc
tcccctccacttaagaatatttccaaaactattgaatctccctgtctgccttactcctat
tggatcccccacctccctgagacaccagtttgaattttgcatattttcttgctttccatc
atgttttaccaacatatatacatctctaatcaatatgttgtttagttttttctgtcttaa
cctcacagaaatggagtcatgtcttgtcttctgcttagcatcatattctagaatatttat
atcattgcagaaagttctgttggactgcacatctctagatatttatccatggtgttgagt
ggagattcatccatgatgtgtgggtcattagtattcgttgctgtataatgttctgctatg
tgaataaccaccctgtatttattcatttcacagttgctggatatttggtatatttctagg
ttttttttgcttttacaaaatgtttacatgaattttgtgtctgtcttttggtgcaAAAGC
TTCTTGAAGGAGAAGCTCCTTCTATCCAGAGGTTGATGTGCTGGTTGTTTCTTCTAGCCT
AGATGCCATCCCAAGGAATAACATGATGAAAATCTCAGCATTTTTCTATTTTCTTGTTCA
AAATAGATAAAGGTCTTGAATATGTGGGAGAATAAACTGTTTAAGTGGATTACTAGGTTC
TGGATTACCAGGTATGATCTGAAAAAGAGCACAGGAGCCAATGAAGACATTGGCTGCaaa
aaaaaaaaaaaaaaaaagaaaaaaaaaaagaaaCCACAACAAATTTTTAAAAAATACAAC
AAGTTCATTAGGCCATCATTTAGGCATATTGGCAGCTGAACAGCATTTTCTTACCATTGT
GGGAGAGAAAGATGGGTTTACCCTTGACAAGGTTTGTGCTATATTTGAACACAGGCACTG
CACCACAAGAAAGGAAAGATGTTGCAGAATAGAAGGCTATGGGGAGATAAAACCTAAGCA
TAAACAGGGGAGGATGAGGAGTTGGAAGGGCACAAGGAGAGGCAGGGACTGTATTTATTA
AAATGAATGAAAAGGCCAGTATTATTTAGCCCACAAAAGTGAAGACTGAAAGGATAGTAT
CATGAAGAGTTCACAAGTTCTGAATTTCTAAAGTATTCTTTGAAAGGCAAACTTATTGTA
ATATTAAAAAGTCCCACTTCATATTGGGTAATGTACTTTTGTTTCTTACTGAAGAATTGA
GGCAAGTTTACAAGAACTATGTGTTTATGGTTGATAGAGTTGGCTGTGGAGGGAACAGAT
TTAAtttttttttgtttgttttttgtttttttagttttGATCTGACTTTTTGAGTTCACA
TCAAAGGGCACCACTGTGTCCTTCCATAAGATGCTTTTTGGGATCTCTGTCACAGCTAGT
ATCCTGATCCAGAAGAGCAGTTCTTTTGTTTTTATAGAAGAGTTTTTATGTCTTAAGCAT
CTTCTGATCTTCCAGGATTGATTTTATAGGCGAATCCAGATGATGCTAGCATTTGGGGTA
GTGGTAAGAGCTAATACTATGACAGCTATTGATAGTTCATACTTTTTACTAAAAGTGGAA
TGAGGGGAGCCAGTCCCCAGAGGTTGGTAGAGATCCCAGGGAATACTGTGGGCTCATAAT
ACTTCTGATTAACCAGTGACATTGGCCACCAAATTTGAACTCTATGCAGATGGAATCAAC
ATCAAAACATAAAGTAAGAAAGaaaaaaaaaaaaGCATCCTATTAAAGAAGCCCCTCTTG
GGCACCCATCATTTCCTTAAAGAAACCAATATAACAATGAATAAGAATGAGATTCTCTTA
CATACTTAACATGCAGCATCTAGGAAATCCAAAGACGGTTTAATCTTGGGTTTTTAACTC
CCTTCTCTAAAAATAATATGTAACATCATTTAGCCATCTGACTCAAGGATCTAGGTGCAT
TCCAATCCAATAGGCACATTTTCCTAAATTACTTTATAAATGATAGAACCATCTGACCTT
GAATGCCCCAGGACCTTATGAAAACAGATGAGCTGATGTTTAAAtggagtctctaagcct
taagagggcaggcactgtgtctgtctagttcatcatcatgttctagtacctattttagtg
gctggcacataatagatgcacataacagttggattaattaataaatAATACAAGAATGAT
TTGAGGTTTTCTTTTAATTTATAGTTCTATGTATTAAGTACAGCTATTGGGCTTTTATAC
CTTAATTTGTCAACACCTATCTAGTGGTTATTTAACTCAGATATTGTTCAGCATTGTTTT
ATATGTTCCTTaaaaaaaaaaaaaGCAAACAAGTAGGTACTTTTGGTGGAAATGAGCATC
TGGGGAGATGGAATTGGACTCTTAATTGGAGGCTCTAAGAACATTCATGCTTGAATTCTT
CTGGGGTGAGAGAGTATCACCCTCCAGATCTTAAGAGTTCTTAAAAGGGAGGTGTAGTAT
TTCAGAAACAACCCTTTCAAGCCTTAATGCCTTTCATCAAAGGCTTTTAAAGCACTTTGC
CTTTAACCGGGTCCATGTCTACCTCCTGCCTAGCTTACACACATGCCTCCCTTTGAGGTC
AGTAGAGGCTAATAGTGCTGAGAAAACAAGCCAGTGTACTCAGTGGAGGATGCAACTAGC
TGTATTTCAGTCTTGCATGTGAGTGTACACCTGAGACTTCAAATAATTCAGTGTAGGCCA
GTATGAAATGAAGCATGAGGGCCAAAGAAAAtcagctgccagatgaaaggaatttagatt
tcagaattagagccttctctgaatggaacagtttgtcacgggaggtagtgaggtccttat
cattggagatattagcagTGCTGTGGCAAGAGGAGTGGGCAGGACTTAGGCTCAAGATGG
AGGGACCAGCTTCATGGACAATAAGAACACCCACTCCTCCATGTCTATGAGTATATCGAG
TCTGCCTCTCTTTCTTGGAAGAAGTCATCATACATCTTCAATTTACTTGGACATTCACCC
ACCCACATTTCCCCCCTCTTACTCAAGTTTAGTGAGAGAGAGGCAAATGACTTCACCCTT
GTTACAAGTCAGGTTGGAATCAGAAATGAATTTTAAAAGGAGCTTCCAGGTAGGCTTTGG
ACTAGGACATATTCATCGCTGTTATTCCAAGTGAGGACTCTGAGCAATGAAGGAATCTGA
ATCAGCAATGATTTGGTTGGGTTTCCTATTCTATACTTGTTAAGGCAGGACATGGCACTA
GTAAATTTTATCATGGCTAATCAAGTCATTAATTGTCAGTGTTGACTTTTCTTGGAGATC
AGTGTCTGAGTGTGTTTGCTTAGTCTGGTGagtggctctcaaactttagtgtgcattaga
attatccccaggggcttgtttaatggcagatttctgggccccaccctcagattttctgat
tcagtaggtctgggttgtggccagagaatttgcctttttagcaactttccagatgtatta
gttttcttatgctgctataacaagttgttagaacttcagtggcttaaaacaacacgtttt
ttattccatagttctgcaggacagaagtccaaaatgggtctgggcaggctaaaatcaagg
tgtggcagggttgtatggaggtcctatgggaagaatctgtttccttgcattttctagttt
ctagacgctgctcgcattccttcctccatggctatcttccatcttcaaagccagcaatga
ctggttgagtctcaccatgctctctatctggttcttcactcttcctcttccctcttaccc
atttaatgatctttgtgattacatggataattctttattttaaagtgaactgttggggat
ccctgggtggcacagtggtttggcacctgcctttggcccagggcgcgatcctggagaccc
gggatcgggtcccatgtcgggctcccggtgcatggagcctgcttctccctctgcctgtgt
ctcttcctctctctctctcactgtgtgcctatcataaataaataaaaataaataaataaa
taaataaataaataaataaagtgaactgtttagcagctttaacttcatctgaaacttaat
tcttcttagctgtgagacatatattcctaggtctcagggattaggatgtggacatcattg
gggggcctttattcttcccataccataAcaggtgatcattgctgtaggcctggggacttt
actttgagaaccTTTGGTTAAGTGACTTGAGGGACTGATTAGAGGCTGCATAGTTATGAA
GAATACAGCTTGTCAAAAAAATTGGACAGGAAAATGTATATCTTATAGAAAATTAGCATT
TTGTGTGGTTTATTTTTTTATCAAACTTTTATGCAAAATGCAACTCTGTAAAATATTAAT
CCCAAGAATCTTGTGGACATTCAGACAGAAGGACTAAAAAAAGGCCTCTTTCCCATGACT
GCAGCACTCTCCCCTACTGCTATTAGTCTGATTCACCTCTTGTACCTGTGTTGTCTTTGC
TGCTGTCATGATGATTACCTGCCACATTGTTCCCATTCTCTTACCTATTGAGACCCTGCT
CCTTTTTAAGGCTCAGTTTGGAGACTCTCTCTGTCATGATGCCTTCCCCAATTGCTCTAG
CTGAAAGATCATTGCTGgtttactagatgccctcacacatgaaatcattagttcctgtga
cagtgttgtgaggtgggcagtatctacatttcacagatggaaaGAACGGGCAACATACtt
ttttttttttttaagattttatttattcattcatgagagacacagagacagaaagagagg
cagagacacaggcagagggagaagcaggcttcccacaaggagcctgatatgggactcaat
cccggatcctgggatcacgccctgagccaaaggcagatgctcaactgctgagccacccag
gcgtcctaggcaacatactttaGTGAACTGCTCAAGTTCACCCAACACTTTCAGGGCTGG
GACTCAGTCTCtgccatcacctgaatgttcatgtctcccaaaattcctatgttgaaaccc
aacacccagggtggagccctcatgatttggattagcgctctatgtaagacactctagagc
tccctggcccctcttaccatggtggggacacagcaagaagacagccatccatgaaccagg
aattcttcatcagataccaaatctgctggatccttgatcttgcacttctagcttctagaa
ctataagaataaatgtttgttgtgaactaccaatctgtggcatttccattatggcagcat
gaacagactaagTCCCTGAAACTATGACTCTAAAGCTGATCTTGTCTAGCATTGTGAAGA
AGGATGGGCATTTTCTGGGAAACTTATAGTTAGTGAATTTCAGTTTGACTGACTGCATTT
AAGCCTTAGGTAAACTCCTTTCCAGTCAGTCTATGTTAAAGGAAAATTCTCTTTTGTTAT
GCTACTCTTTATTGGGTAGCATATTTTTAAAATTCTTATAAATGGAGATAGAAGCCCTTG
CTTATGAATTTAATTTGTCAAATACAAATGCTGTCATGATAATTATTATGTGCAATTGAG
ATGAGCCCCTATCATTCTCAGCTTCATTCCTGGAGTTTCAAAGAAAGAGGCTCTTGGAGT
GATAAAAATCACAGATTTGGAACAAGGTTTGTTAAAATCAAATACTAACAGCCATGTGTT
TTCTGCATTCTGCAAACTCTGAGTACCATGACATATAGTCATTATTTTTTTCTTTCACTT
CAAAAATAATTGGGCCCATGATTCTGATCGAGGTGAAAGGTTATATCATTAGGCTTGCTC
CGTGGGAAAGGAGAGGGAAGAGGAAGGCCAACCACCTATAAAAAAATTATAACCCTAGGG
TAGTGATTTTGTAAAACAAGTGTATCAGTAGATGGTGATTCAACACTAGTCTTTTCTTTT
TTTCTAGCAAGTATTTATTTTGTTCTTGGGTGGGTGagtgggaaggaaaaaaaatggtgg
atagacatgggattaaaatatcagaaagggagacagaacatgaaagaaacgaactaactc
tgggaaacgaactaggggtggtggaaggggaagtgggcggcgggtgggggtgactgggtg
gcactgagaggggcacttgacgggatgagcactgggt
>TCONS_00182458_XLOC_061620_-_4:70873906-70916000_NA
CCCTACCGCCCCCTTCTCCTGCAAGTTCAGACCCTTGAGTGACAGAAGAAAGCTCTGGCT
GTTGGGAGGTTCCTGTCAAAGCAGACATTCCTGTCATGAGCCTTGTAAAGGATAAACAAA
CAAGCACATGAACACATggactggaCTACAGAAAATTCTGAGAGGCctttcatctatacc
atgcctgcagttacccttctcagcaatgtgacagatggaggtgatcatccctacttcaca
gatgaagaaactgaaaaagcttaccccaggccatatagctggcccatgatggagttggag
atttattctcaaattctgctgTTGTTCCCTGAAGGTTTATTGCATCTGATAGAGAAGACA
CTTTTGTTTCATCTGCCATTTGAGGCAGCGCTGAAGCTGGGATGTGAATGATGGTAATTA
GGCTTGTGGATTTAGCCCAGGCTGAGCAAAGGGAAGGAAGTTCTTGTCTGGACTAGTGCT
CATCATCCCTGCACTTCCTTTATTCAGCTTTGGTGTCAGCTGGAAGAATTGATTTTTCTT
TTTTCTCTTAAACTAAGCTTCCAATTTGGATATATATCAAAATCCAAGGAAAGATGATAA
GAGAAATATTTCACGAGCAACATACTACCATTAAAGAGGAATTGTGGAGCATAAAGGATG
ATATGTTTTGGTTTATTGAACATTAACTGAAGCTGAAGAAAGCAACTTAAAGGTCAAAAT
GAGCCTGGGACTTGGTGACTGAGCATCAAAGGagagcatcttagaagttgagagaggctc
agactcttttattttttaggttcctagaaaaaaatggacaattgcTTTAATGTAGACAGA
GCCCTTCAAAAGGATGAAAGGTTGAGTTCTGAAGGACCAGATATTCCTTTTCTAGAACCT
ACCATGGTTGGAAAATGGAAATGACTTTTTTGTAGGATAACTGCTTGCCTCTTCCCTAGA
CCTTAGGCAAACTGATAATCATATCTATATTCTATGTCTGTAATCCTAACCCCAGgtaca
gtgccaggtactcagtgagtacttccataaataatggctttGAGAAAGGTACAAATGAGA
ATAAAAGACAAAAGACAGCATGTGATGCTGAAGTTAGGTCTACCTTCTCTAGCcagtggt
tcccaagctttgaatttcataggtgggtgcaatttttgaattgattttgaggaactagaa
tagccagacttgtaatattgttaagtaatgtcactaaaaacaagttagcagctactgtct
cttagactaataatttattacaaagaaaaatattttgatatgaaaaaTGAAGAATAATGG
ACAATTTGCCCCAAGAAAGGAGATTAGGAGAATTAGAATTAGGAGATTGTAACtcttttc
ttttcttttcttttcttttcttttctttttttcttttcttttcttttcttttcttttctt
ttcttttcttttcttttcttttctttcttttcttttcttttctttcttttcttttctttc
ttctttcttcttccttccttccttccttctttccttccttccttccttccttccttcctt
ccttccttccttccttcctccttccttccttcttccttccttccttctttccttttttct
ttctttcataggctccatgctcagcatggagcccaacatggggctagaaatcactaccat
gaaatcaagacctgagttgatatcaagagtcagacgcttatctgattgagccacccaggc
acctcagagatggtaactttCTACTGATAATATATATTGATAGAATCATTGGTATTATTT
GTGTGGTAGATGTATATATACTTATATCTTTATTGGATGTTGGAGAACTTGGGTCCAAAG
AAAGTCTTTAGATAAGCCCCAATTCTTATTAAAACAGCAAAGATAAAATTAGGTAATAGT
CATAGGGACTAGTGATTATCCAACTATTAAGTAGATATGGTAAAAAATTATTCATTTTTT
CATTTGGCCAATGAAGCAACAGATATGGAAGCATTCAATGAGATAAATATCTGACACTGG
ACCATCTTTGAACATCTACAAGTCAGAACTGGTCTGGCCTTGGGTTCTGAGGAGACTGGG
AGATGGAAGGAATGAATCTGCTTCCTATTACCCTCTTTGGGTTGACCTGGACAAAATGAT
CCTGGTAATCCTAAGGTCTTCAGGATATCGTGCATGATATAGGTGGAAGACCAAACCTAG
AGCTCTGCAGAGAGAACTTGGGCTGGATTTTGGGTCTCTAGTCCATTATCCCTAAAGGTA
AAAATTTAACCGAGAAATTATTAATGTCTATGAAATTGATGTAGACAAAATTCTAGGGAT
TTGGTTCAAACAATCTTAGGAATACTTTGTGAACATGTAGATCAGCTGTTTGTTAAAGAG
GGATCTGTTCCTGTGTTTGGCAACATATTTTGGGTTTCTTTGGAATCTTTACTTTTCAAA
CATTATCAACAGACTCTGTCGATTCACCCACTCTGTGTAAAGACATGTGGTAGATATATA
GGTGACCCACAAAAGTTTAAGGCATCTTCTGTACAACCCCTTTAGCCACTGAAGCTTTCA
GACTAGTGGAGGTAGATATTTCAGGCTAGGATAGGTAGGTGTTATTTTAAAGTTCAAAAC
AAATAAACCAAAAATCTCATCCAACAAATAAGTACATAAAAATGGCAAGTTAAGAGTAGA
AGCCAGAAGATCTATAAACATCTATAAGAAGTAGAGATTTCTGCCTGGAATGTTTAAGAA
GGCTTTAAGGAGGAGGTGAGCATTTGGGCTTTGAACATTGGAAAGAATTCCGAAGGTAGG
GAATGCATCCAGGTCGGAACTGTGTAAGGGGAAGcagagagatagaggttaagagagttt
ggttctggggcacctgggtgactcagtcagttgagcatctgactcttgatttcagctcag
gtcttgatctcagggtcatgaattcaagccccatgttgggctccacaggaacctacttta
gaaaaaAGTTTGGTTCTGGCAGAAGGCTTAGGGAGCAGTGGGAGATGAGGTTGGGATGGC
CGTCCATGGGCTGCTGGTATAGTATGGAATAATGGGCAAAGGAGAATGGGTTAAGTTTCT
TTAAAAATGATAATTATCAAATGTTACTTGTTACCttttttttttttAATGGCAATATAA
ATGGAAGGGATTCCAGTTTGTAGAGTCCTGCTCACAAATGAGATGGTGCCCATTTCCCTT
GGATAGGAGGAGATGCATGTGGACCACCAGACCCAGCCACTGAGAATGGGGTGGATTAGT
TTGAATTCCTTGGGCACTGAGTTCATGCATGCTGGAGTTTGGGGGCTGGGTATAATTCCC
TTTAGAGAGAGGATCATTTTGAGCCTCCTCCACTCAACTTGTTTATAAAAATCCTAGAGA
ATTATTTTCCAGACCATGGGTGGGGAAGCCAGTATGTTTAGTAGTGATGCTATAAACAAA
TGAAGATGCCTTTTTGCAATAGGAGCAGACAGGGAACTTATTTTTGTGTTTTGAAGAAAC
TGTTGATCACTGGGATGACTGAGACAGAAACAGTTTGTTTCTTCCTATGCTGACTTTTTC
TCCCAAGGAGAAAATTACTTATCTTTACTGGCAACACTTAAAATTTTCTAATTTCAAACT
CAATGTGAGTGTCAGAAATTGACACAGCATGGCTGTGTGGTTCTCATGGGAGTTCAGCTC
CACTCCCCCTGTATGAAGTACAAGAGGGCAGAGAGGAAAAGGAAGGGCAGCCTCTGTTTC
TCCAGAGCATGTGTCGTGATTTCATATCAGAATTGCACCTTGCAGAAATCTTTGTGAACC
TTAAGTTTCTCATTAATATGATCAATTTGAAGAACTATAGGCTAGTTAGAAGTCTATATA
ACAAGTTCATATATTTTTAAAATTACTATTTCCTTCTATTATTCTTTAGAACAACAACTG
GCACATTTCATTTGGAAATTAGAATGAGTTAAAAGTAGAGAGTGAGGCCCAAAGTGGGGT
GACAATCCAATGGCCAATCTTTTATTAGGACAGTAATGTTGAAGCCTTGGCTAAAGGATG
AATCTCCCATGCTGTCCTGTCAGGCAGTGGTGAGTTTTATGGGCCAAGTAGTCCTTGGTA
GAATTGACTTTGTATCTCTACCTGTACCTGAAATTCATCATGCCCAGAAGATAGGGGTTT
AAATGACAGTGTCTGATCTGGAACACTTAACACATGATTGGCCAAGCAGAGTGGAAGAGA
AACCCAAGAACAGGTGGAGGAAGAAGACTTGAGGACAGAATGGCCAAGGGGCCTGAGCTA
CTATCCCATGAGTACTAGAAACATAAGAGAATGGACAGGGTCACAGGAGAGAGCTGTGGG
CCTCCAGGCATTCCTATGAAAATTCCCATGCAATTCCTCCCGTTAAAGAAAATACCCCTA
ATCACAGTCCCTCTTGCATTATTTCTCTTTAGTAATGATTGAACTGGTTAGCCAGATTTC
CTGTCAGATGCCTGGAAGTAAGGATCATAGGATAAGAAGTGGGTTCTGAAATGGGAACAA
GGAAAGTCTGAGAGAACTTCTGGAATAATCCATCATTCTAGGCAATACACAGTTAGGCTT
TTTCTGTAAGATGCCAGTTTTGTGATCTAGTTTCAGTTCCTTTGTATCTACCTGTATAAC
AGTGCCCAGCCCAATGTGGCTTTCACAAAACACAGAATTCTAAAATGTTCCAGCAAGGAA
ACGCTTAGTGATCATTTGGTCTAGAGGCTTTTGAACtttttttttttAAAGTGGTCTAAT
CTTCAAAAGAAACTAAACCAAGGAGTCCAACATAAGACTATTTAAAAAGGGAGCAGCGCT
GGTTAACTCCAGGGGCTCTTCTGAAGGGGCTGAGCAGAGagagagatgaaatgagttgcc
caaagtcatcaaagctggggagtgtttcagcagaccccagtcttggtctcttataatcca
gtaccctgtccactgcCTATGCGGCATTAAATAAACTGACAGTCCATAAAGCTGAGTTGG
AGATCTGTTGGTGGGGAGGTCTGATGTGGTGTTGCATGTGAGttttatttatttatttat
ttatttatttatttatttatttatttatttatttatCTTCAGAGGAGGGCAAGATGACGC
CTGGAATGGTGAGACGTCTTGCAGATTGGATTCTGGGGACACGGGAAAGATAAAGAGTAA
CACTGTGCTAGAAGGAAATTCTGCTTAAGCCCGTTCATGGAATGAGGATTCCCTCCCTTT
TTTATTGCTTTGCACTCTTACCTTCTATTttgtaaatttctagtacatgtaaaaatgtgt
acaatatctgcatatagtttaaaaataaaaatgtaaacacttgtagatctcccctccact
taagaatatttccaaaactattgaatctccctgtctgccttactcctattggatccccca
cctccctgagacaccagtttgaattttgcatattttcttgctttccatcatgttttacca
acatatatacatctctaatcaatatgttgtttagttttttctgtcttaacctcacagaaa
tggagtcatgtcttgtcttctgcttagcatcatattctagaatatttatatcattgcaga
aagttctgttggactgcacatctctagatatttatccatggtgttgagtggagattcatc
catgatgtgtgggtcattagtattcgttgctgtataatgttctgctatgtgaataaccac
cctgtatttattcatttcacagttgctggatatttggtatatttctaggttttttttgct
tttacaaaatgtttacatgaattttgtgtctgtcttttggtgcaAAAGCTTCTTGAAGGA
GAAGCTCCTTCTATCCAGAGGTTGATGTGCTGGTTGTTTCTTCTAGCCTAGATGCCATCC
CAAGGAATAACATGATGAAAATCTCAGCATTTTTCTATTTTCTTGTTCAAAATAGATAAA
GGTCTTGAATATGTGGGAGAATAAACTGTTTAAGTGGATTACTAGGTTCTGGATTACCAG
GTATGATCTGAAAAAGAGCACAGGAGCCAATGAAGACATTGGCTGCaaaaaaaaaaaaaa
aaaaaagaaaaaaaaaaagaaaCCACAACAAATTTTTAAAAAATACAACAAGTTCATTAG
GCCATCATTTAGGCATATTGGCAGCTGAACAGCATTTTCTTACCATTGTGGGAGAGAAAG
ATGGGTTTACCCTTGACAAGGTTTGTGCTATATTTGAACACAGGCACTGCACCACAAGAA
AGGAAAGATGTTGCAGAATAGAAGGCTATGGGGAGATAAAACCTAAGCATAAACAGGGGA
GGATGAGGAGTTGGAAGGGCACAAGGAGAGGCAGGGACTGTATTTATTAAAATGAATGAA
AAGGCCAGTATTATTTAGCCCACAAAAGTGAAGACTGAAAGGATAGTATCATGAAGAGTT
CACAAGTTCTGAATTTCTAAAGTATTCTTTGAAAGGCAAACTTATTGTAATATTAAAAAG
TCCCACTTCATATTGGGTAATGTACTTTTGTTTCTTACTGAAGAATTGAGGCAAGTTTAC
AAGAACTATGTGTTTATGGTTGATAGAGTTGGCTGTGGAGGGAACAGATTTAAttttttt
ttgtttgttttttgtttttttagttttGATCTGACTTTTTGAGTTCACATCAAAGGGCAC
CACTGTGTCCTTCCATAAGATGCTTTTTGGGATCTCTGTCACAGCTAGTATCCTGATCCA
GAAGAGCAGTTCTTTTGTTTTTATAGAAGAGTTTTTATGTCTTAAGCATCTTCTGATCTT
CCAGGATTGATTTTATAGGCGAATCCAGATGATGCTAGCATTTGGGGTAGTGGTAAGAGC
TAATACTATGACAGCTATTGATAGTTCATACTTTTTACTAAAAGTGGAATGAGGGGAGCC
AGTCCCCAGAGGTTGGTAGAGATCCCAGGGAATACTGTGGGCTCATAATACTTCTGATTA
ACCAGTGACATTGGCCACCAAATTTGAACTCTATGCAGATGGAATCAACATCAAAACATA
AAGTAAGAAAGaaaaaaaaaaaaGCATCCTATTAAAGAAGCCCCTCTTGGGCACCCATCA
TTTCCTTAAAGAAACCAATATAACAATGAATAAGAATGAGATTCTCTTACATACTTAACA
TGCAGCATCTAGGAAATCCAAAGACGGTTTAATCTTGGGTTTTTAACTCCCTTCTCTAAA
AATAATATGTAACATCATTTAGCCATCTGACTCAAGGATCTAGGTGCATTCCAATCCAAT
AGGCACATTTTCCTAAATTACTTTATAAATGATAGAACCATCTGACCTTGAATGCCCCAG
GACCTTATGAAAACAGATGAGCTGATGTTTAAAtggagtctctaagccttaagagggcag
gcactgtgtctgtctagttcatcatcatgttctagtacctattttagtggctggcacata
atagatgcacataacagttggattaattaataaatAATACAAGAATGATTTGAGGTTTTC
TTTTAATTTATAGTTCTATGTATTAAGTACAGCTATTGGGCTTTTATACCTTAATTTGTC
AACACCTATCTAGTGGTTATTTAACTCAGATATTGTTCAGCATTGTTTTATATGTTCCTT
aaaaaaaaaaaaaGCAAACAAGTAGGTACTTTTGGTGGAAATGAGCATCTGGGGAGATGG
AATTGGACTCTTAATTGGAGGCTCTAAGAACATTCATGCTTGAATTCTTCTGGGGTGAGA
GAGTATCACCCTCCAGATCTTAAGAGTTCTTAAAAGGGAGGTGTAGTATTTCAGAAACAA
CCCTTTCAAGCCTTAATGCCTTTCATCAAAGGCTTTTAAAGCACTTTGCCTTTAACCGGG
TCCATGTCTACCTCCTGCCTAGCTTACACACATGCCTCCCTTTGAGGTCAGTAGAGGCTA
ATAGTGCTGAGAAAACAAGCCAGTGTACTCAGTGGAGGATGCAACTAGCTGTATTTCAGT
CTTGCATGTGAGTGTACACCTGAGACTTCAAATAATTCAGTGTAGGCCAGTATGAAATGA
AGCATGAGGGCCAAAGAAAAtcagctgccagatgaaaggaatttagatttcagaattaga
gccttctctgaatggaacagtttgtcacgggaggtagtgaggtccttatcattggagata
ttagcagTGCTGTGGCAAGAGGAGTGGGCAGGACTTAGGCTCAAGATGGAGGGACCAGCT
TCATGGACAATAAGAACACCCACTCCTCCATGTCTATGAGTATATCGAGTCTGCCTCTCT
TTCTTGGAAGAAGTCATCATACATCTTCAATTTACTTGGACATTCACCCACCCACATTTC
CCCCCTCTTACTCAAGTTTAGTGAGAGAGAGGCAAATGACTTCACCCTTGTTACAAGTCA
GGTTGGAATCAGAAATGAATTTTAAAAGGAGCTTCCAGGTAGGCTTTGGACTAGGACATA
TTCATCGCTGTTATTCCAAGTGAGGACTCTGAGCAATGAAGGAATCTGAATCAGCAATGA
TTTGGTTGGGTTTCCTATTCTATACTTGTTAAGGCAGGACATGGCACTAGTAAATTTTAT
CATGGCTAATCAAGTCATTAATTGTCAGTGTTGACTTTTCTTGGAGATCAGTGTCTGAGT
GTGTTTGCTTAGTCTGGTGagtggctctcaaactttagtgtgcattagaattatccccag
gggcttgtttaatggcagatttctgggccccaccctcagattttctgattcagtaggtct
gggttgtggccagagaatttgcctttttagcaactttccagatgtattagttttcttatg
ctgctataacaagttgttagaacttcagtggcttaaaacaacacgttttttattccatag
ttctgcaggacagaagtccaaaatgggtctgggcaggctaaaatcaaggtgtggcagggt
tgtatggaggtcctatgggaagaatctgtttccttgcattttctagtttctagacgctgc
tcgcattccttcctccatggctatcttccatcttcaaagccagcaatgactggttgagtc
tcaccatgctctctatctggttcttcactcttcctcttccctcttacccatttaatgatc
tttgtgattacatggataattctttattttaaagtgaactgttggggatccctgggtggc
acagtggtttggcacctgcctttggcccagggcgcgatcctggagacccgggatcgggtc
ccatgtcgggctcccggtgcatggagcctgcttctccctctgcctgtgtctcttcctctc
tctctctcactgtgtgcctatcataaataaataaaaataaataaataaataaataaataa
ataaataaagtgaactgtttagcagctttaacttcatctgaaacttaattcttcttagct
gtgagacatatattcctaggtctcagggattaggatgtggacatcattggggggccttta
ttcttcccataccataAcaggtgatcattgctgtaggcctggggactttactttgagaac
cTTTGGTTAAGTGACTTGAGGGACTGATTAGAGGCTGCATAGTTATGAAGAATACAGCTT
GTCAAAAAAATTGGACAGGAAAATGTATATCTTATAGAAAATTAGCATTTTGTGTGGTTT
ATTTTTTTATCAAACTTTTATGCAAAATGCAACTCTGTAAAATATTAATCCCAAGAATCT
TGTGGACATTCAGACAGAAGGACTAAAAAAAGGCCTCTTTCCCATGACTGCAGCACTCTC
CCCTACTGCTATTAGTCTGATTCACCTCTTGTACCTGTGTTGTCTTTGCTGCTGTCATGA
TGATTACCTGCCACATTGTTCCCATTCTCTTACCTATTGAGACCCTGCTCCTTTTTAAGG
CTCAGTTTGGAGACTCTCTCTGTCATGATGCCTTCCCCAATTGCTCTAGCTGAAAGATCA
TTGCTGgtttactagatgccctcacacatgaaatcattagttcctgtgacagtgttgtga
ggtgggcagtatctacatttcacagatggaaaGAACGGGCAACATACttttttttttttt
taagattttatttattcattcatgagagacacagagacagaaagagaggcagagacacag
gcagagggagaagcaggcttcccacaaggagcctgatatgggactcaatcccggatcctg
ggatcacgccctgagccaaaggcagatgctcaactgctgagccacccaggcgtcctaggc
aacatactttaGTGAACTGCTCAAGTTCACCCAACACTTTCAGGGCTGGGACTCAGTCTC
tgccatcacctgaatgttcatgtctcccaaaattcctatgttgaaacccaacacccaggg
tggagccctcatgatttggattagcgctctatgtaagacactctagagctccctggcccc
tcttaccatggtggggacacagcaagaagacagccatccatgaaccaggaattcttcatc
agataccaaatctgctggatccttgatcttgcacttctagcttctagaactataagaata
aatgtttgttgtgaactaccaatctgtggcatttccattatggcagcatgaacagactaa
gTCCCTGAAACTATGACTCTAAAGCTGATCTTGTCTAGCATTGTGAAGAAGGATGGGCAT
TTTCTGGGAAACTTATAGTTAGTGAATTTCAGTTTGACTGACTGCATTTAAGCCTTAGGT
AAACTCCTTTCCAGTCAGTCTATGTTAAAGGAAAATTCTCTTTTGTTATGCTACTCTTTA
TTGGGTAGCATATTTTTAAAATTCTTATAAATGGAGATAGAAGCCCTTGCTTATGAATTT
AATTTGTCAAATACAAATGCTGTCATGATAATTATTATGTGCAATTGAGATGAGCCCCTA
TCATTCTCAGCTTCATTCCTGGAGTTTCAAAGAAAGAGGCTCTTGGAGTGATAAAAATCA
CAGATTTGGAACAAGGTTTGTTAAAATCAAATACTAACAGCCATGTGTTTTCTGCATTCT
GCAAACTCTGAGTACCATGACATATAGTCATTATTTTTTTCTTTCACTTCAAAAATAATT
GGGCCCATGATTCTGATCGAGGTGAAAGGTTATATCATTAGGCTTGCTCCGTGGGAAAGG
AGAGGGAAGAGGAAGGCCAACCACCTATAAAAAAATTATAACCCTAGGGTAGTGATTTTG
TAAAACAAGTGTATCAGTAGATGGTGATTCAACACTAGTCTTTTCTTTTTTTCTAGCAAG
TATTTATTTTGTTCTTGGGTGGGTGagtgggaaggaaaaaaaatggtggatagacatggg
attaaaatatcagaaagggagacagaacatgaaagaaacgaactaactctgggaaacgaa
ctaggggtggtggaaggggaagtgggcggcgggtgggggtgactgggtggcactgagagg
ggcacttgacgggatgagcactgggt
