# Supplementary material for: A Point Mutation in a lincRNA Upstream of GDNF Is Associated to a Canine Insensitivity to Pain: A Spontaneous Model for Human Sensory Neuropathies
Source: PLoS Genet. 2016 Dec 29;12(12):e1006482. doi: 10.1371/journal.pgen.1006482 (PMC5198995; doi:10.1371/journal.pgen.1006482)
Supplement: S1 Table — (XLSX) [file pgen.1006482.s005.xlsx]

## Sheet: Feuil1
Supplementary Table S1. Descriptions of the targeted sequencing using Agilent technologies
Sample	Chromosome	Size of the target region (bp)	1X Coverage (%)	4X Coverage (%)	10X Coverage (%)	25X Coverage (%)	Mean depth (X)
French spaniel-Control 1	4	1,763,814	100	100	100	99	384
French spaniel-Case 1	4	1,763,814	100	100	100	99	382
French spaniel-Case 2	4	1,763,814	100	100	100	99	358
English Springer Spaniel-Case	4	1,763,814	100	100	100	99	383
English Springer Spaniel-Control	4	1,763,814	100	100	100	99	358
French spaniel-Control 2	4	1,763,814	100	100	100	99	363
German Shorthaired Pointer-Control	4	1,763,814	100	100	100	99	381
German Shorthaired Pointer-Case	4	1,763,814	100	100	100	99	387
NB: French Spaniels control 1 and case 1 are related (Father and Son) and German ShortHaired Pointers are brothers
