# Supplementary material for: A Point Mutation in a lincRNA Upstream of GDNF Is Associated to a Canine Insensitivity to Pain: A Spontaneous Model for Human Sensory Neuropathies
Source: PLoS Genet. 2016 Dec 29;12(12):e1006482. doi: 10.1371/journal.pgen.1006482 (PMC5198995; doi:10.1371/journal.pgen.1006482)
Supplement: S2 Table — (XLSX) [file pgen.1006482.s006.xlsx]

## Sheet: Feuil1
Supplementary Table S2. List of the 156 variants detected by targeted sequencing
Chromosome	Position (CanFam 3.1)	Reference Allele	Alternative Allele	Effect	Gene	Sequenced by:
Chr4	70640316	A	T	intergenic		AS-PCR
Chr4	70691100	C	T	intergenic		AS-PCR
Chr4	70875561	C	T	intergenic	AMS variant	AS-PCR & Sanger Sequencing
Chr4	70895684	C	T	intergenic		Sanger sequencing
Chr4	70904314	A	T	intergenic		Sanger sequencing
Chr4	70907216	G	T	intergenic		Sanger sequencing
Chr4	70907808	T	C	intergenic		AS-PCR & Sanger Sequencing
Chr4	70910219	GA	G	intergenic		AS-PCR & Sanger Sequencing
Chr4	70910681	G	A	intergenic		Sanger sequencing
Chr4	70911103	G	A	intergenic		Sanger sequencing
Chr4	70922154	AAAG	A	intergenic		Sanger sequencing
Chr4	70922188	AAAGAAAAGAAAAAAG	A	intergenic		Sanger sequencing
Chr4	70923449	C	T	intergenic		Sanger sequencing
Chr4	70926347	A	G	intergenic		AS-PCR & Sanger Sequencing
Chr4	70930012	C	T	intergenic		Sanger sequencing
Chr4	70935138	C	CG	intergenic		AS-PCR & Sanger Sequencing
Chr4	70937843	A	C	intergenic		Sanger sequencing
Chr4	70939582	A	AG	intergenic		Sanger sequencing
Chr4	70943652	A	G	intergenic		Sanger sequencing
Chr4	70945288	C	CA	intergenic		Sanger sequencing
Chr4	70945941	C	A	intergenic		Sanger sequencing
Chr4	70946092	AT	A	intergenic		Sanger sequencing
Chr4	70946109	C	A	intergenic		Sanger sequencing
Chr4	70946531	C	T	intergenic		Sanger sequencing
Chr4	70946603	G	A	intergenic		Sanger sequencing
Chr4	70947306	A	T	intergenic		AS-PCR & Sanger Sequencing
Chr4	70947578	AG	A	intergenic		Sanger sequencing
Chr4	70949080	G	A	intergenic		Sanger sequencing
Chr4	70953903	C	T	intergenic		AS-PCR & Sanger Sequencing
Chr4	70968962	G	A	intronic	GDNF	Sanger sequencing
Chr4	70973083	CT	C,CTTT	intronic	GDNF	Sanger sequencing
Chr4	70973244	C	T	intronic	GDNF	Sanger sequencing
Chr4	70973700	A	T	intronic	GDNF	Sanger sequencing
Chr4	70974572	A	G	intronic	GDNF	Sanger sequencing
Chr4	70979813	G	T	intronic	GDNF	Sanger sequencing
Chr4	70979923	G	A	intronic	GDNF	Sanger sequencing
Chr4	70982228	CCG	C	intronic	GDNF	Sanger sequencing
Chr4	70982753	A	G	intronic	GDNF	Sanger sequencing
Chr4	70986338	T	C	intronic	GDNF	Sanger sequencing
Chr4	71008898	TCAAA	T	intergenic		Sanger sequencing
Chr4	71016039	A	G	intergenic		AS-PCR & Sanger Sequencing
Chr4	71024728	A	G,ACG,ACACACG	intergenic		Sanger sequencing
Chr4	71032113	C	T	intergenic		AS-PCR
Chr4	71033696	TA	T	intergenic		Sanger sequencing
Chr4	71035492	A	AAT	intergenic		Sanger sequencing
Chr4	71099756	G	GA	intronic	WDR70	AS-PCR
Chr4	71111145	T	TGA	intronic	WDR70	Sanger sequencing
Chr4	71120765	AACACAC	A,AACAC	intronic	WDR70	Sanger sequencing
Chr4	71126155	G	A	intronic	WDR70	AS-PCR
Chr4	71130663	G	A	intronic	WDR70	AS-PCR
Chr4	71153421	C	T	intronic	WDR70	AS-PCR
Chr4	71157480	G	A	intronic	WDR70	AS-PCR
Chr4	71186037	A	G	intronic	WDR70	AS-PCR
Chr4	71189401	T	C	intronic	WDR70	AS-PCR
Chr4	71190035	C	T	intronic	WDR70	AS-PCR
Chr4	71199929	G	A	intronic	WDR70	AS-PCR
Chr4	71215785	C	G	intronic	WDR70	AS-PCR
Chr4	71241556	A	AC	intronic	WDR70	AS-PCR
Chr4	71241557	A	ACTGTGGAAAACTGTGTGG	intronic	WDR70	AS-PCR
Chr4	71246071	G	A	intronic	WDR70	AS-PCR
Chr4	71247759	T	C	intronic	WDR70	AS-PCR
Chr4	71249248	T	C	intronic	WDR70	AS-PCR
Chr4	71254864	TGA	T	intronic	WDR70	Sanger sequencing
Chr4	71259263	C	T	intronic	WDR70	AS-PCR
Chr4	71270665	CT	C	intronic	WDR70	AS-PCR
Chr4	71290540	T	C	intronic	WDR70	AS-PCR
Chr4	71291916	T	C	intronic	WDR70	AS-PCR
Chr4	71297504	A	G	intronic	WDR70	AS-PCR
Chr4	71304593	TCTCA	T	intronic	WDR70	Sanger sequencing
Chr4	71309510	A	G	intronic	WDR70	Sanger sequencing
Chr4	71312970	T	TA	intronic	WDR70	AS-PCR
Chr4	71317537	A	G	intronic	WDR70	Sanger sequencing
Chr4	71319065	GCT	G	intronic	WDR70	Sanger sequencing
Chr4	71321789	G	A	intronic	WDR70	Sanger sequencing
Chr4	71330764	C	T	intergenic		Sanger sequencing
Chr4	71330811	C	T	intergenic		Sanger sequencing
Chr4	71331334	C	T	intergenic		AS-PCR
Chr4	71340054	C	T	intergenic		Sanger sequencing
Chr4	71340098	C	T	intergenic		Sanger sequencing
Chr4	71362064	G	A	intronic	NUP155	Sanger sequencing
Chr4	71362385	TTG	T	intronic	NUP155	AS-PCR
Chr4	71363287	C	T	intronic	NUP155	Sanger sequencing
Chr4	71368442	T	G	intronic	NUP155	Sanger sequencing
Chr4	71369406	G	A	intronic	NUP155	AS-PCR
Chr4	71369612	C	T	intronic	NUP155	AS-PCR
Chr4	71373948	TTG	T	intronic	NUP155	AS-PCR
Chr4	71374199	T	C	intronic	NUP155	AS-PCR
Chr4	71375814	A	C	Synonymous	NUP155	Sanger sequencing
Chr4	71384513	A	G	intronic	NUP155	AS-PCR
Chr4	71386994	CT	C	intronic	NUP155	AS-PCR
Chr4	71392998	G	GT	intronic	NUP155	Sanger sequencing
Chr4	71396019	G	T	intronic	NUP155	AS-PCR
Chr4	71407059	C	T	intronic	NUP155	AS-PCR
Chr4	71420473	C	A	intergenic		AS-PCR
Chr4	71427734	GA	G	intergenic		Sanger sequencing
Chr4	71429295	A	G	intergenic		AS-PCR
Chr4	71429344	A	G	intergenic		AS-PCR
Chr4	71429851	C	G	intergenic		Sanger sequencing
Chr4	71464552	C	T	intronic	C5orf46	AS-PCR
Chr4	71482498	G	A	intronic	C5orf46	AS-PCR
Chr4	71584944	G	GT	intronic	NIPBL	AS-PCR
Chr4	71624133	A	G	intronic	NIPBL	AS-PCR
Chr4	71629239	T	C	intronic	NIPBL	AS-PCR
Chr4	71648388	A	T	intronic	NIPBL	Sanger sequencing
Chr4	71671718	T	C	intronic	NIPBL	AS-PCR
Chr4	71686888	C	T	intronic	NIPBL	AS-PCR
Chr4	71688476	AT	A	intronic	NIPBL	Sanger sequencing
Chr4	71700005	T	G	intronic	NIPBL	AS-PCR
Chr4	71706645	GA	G	intronic	NIPBL	AS-PCR
Chr4	71735976	A	AG	intronic	NIPBL	AS-PCR
Chr4	71735979	A	ATTGAG	intronic	NIPBL	AS-PCR
Chr4	71765515	G	C	intronic	NIPBL	Sanger sequencing
Chr4	71799002	T	C	intergenic		Sanger sequencing
Chr4	71876440	CT	C	intergenic		AS-PCR
Chr4	71931033	C	T	intergenic		AS-PCR
Chr4	71953341	C	T	intronic	SLC1A3	AS-PCR
Chr4	71960826	C	T	intronic	SLC1A3	AS-PCR
Chr4	72135505	A	C	intergenic		Sanger sequencing
Chr4	72189784	A	G	intergenic		AS-PCR
Chr4	72189834	C	T	intergenic		AS-PCR
Chr4	72193036	T	C	intergenic		AS-PCR
Chr4	72194857	T	A	intergenic		AS-PCR
Chr4	72206608	G	A	intergenic		AS-PCR
Chr4	72212838	G	T	intergenic		AS-PCR
Chr4	72218127	ATTCT	A	intergenic		AS-PCR
Chr4	72218329	CATCGAAGTAA	C	intergenic		AS-PCR
Chr4	72218648	T	TCGCC	intergenic		AS-PCR
Chr4	72219352	T	C	intergenic		AS-PCR
Chr4	72220006	C	T	intergenic		AS-PCR
Chr4	72221349	GAT	G	intergenic		AS-PCR
Chr4	72221575	A	T	intergenic		AS-PCR
Chr4	72222703	G	A	intergenic		AS-PCR
Chr4	72223266	G	A	intergenic		AS-PCR
Chr4	72224136	T	A	intergenic		AS-PCR
Chr4	72224232	T	G	intergenic		AS-PCR
Chr4	72232227	G	A	intergenic		Sanger sequencing
Chr4	72232988	TCACA	T	intergenic		AS-PCR
Chr4	72233282	G	A	intergenic		AS-PCR
Chr4	72233303	C	T	intergenic		AS-PCR
Chr4	72236923	T	C	intergenic		AS-PCR
Chr4	72238201	A	T	intergenic		AS-PCR
Chr4	72241065	T	TA	intergenic		AS-PCR
Chr4	72267747	G	C	intronic	RANBP3L	AS-PCR
Chr4	72267752	C	T	intronic	RANBP3L	AS-PCR
Chr4	72286790	A	T	missense	RANBP3L	Sanger sequencing
Chr4	72302982	G	A	intronic	NADKD1	Sanger sequencing
Chr4	72323011	C	T	intronic	NADKD2	AS-PCR
Chr4	72617749	ATGAAACCCAGATCATTCTT	A	intergenic		AS-PCR
Chr4	72622391	G	T	intergenic		AS-PCR
Chr4	72759502	CAA	C	intronic	SPEF2	AS-PCR
Chr4	72762027	C	G	intronic	SPEF2	AS-PCR
Chr4	72765655	TA	T	intronic	SPEF2	AS-PCR
Chr4	72770885	CGAA	C	intronic	SPEF2	AS-PCR
Chr4	72772260	G	A	intronic	SPEF2	AS-PCR
Chr4	72782699	CAG	C	intronic	SPEF2	Sanger sequencing
Chr4	72793134	T	TG	intronic	SPEF2	AS-PCR
