# Supplementary material for: A Point Mutation in a lincRNA Upstream of GDNF Is Associated to a Canine Insensitivity to Pain: A Spontaneous Model for Human Sensory Neuropathies
Source: PLoS Genet. 2016 Dec 29;12(12):e1006482. doi: 10.1371/journal.pgen.1006482 (PMC5198995; doi:10.1371/journal.pgen.1006482)
Supplement: S3 Table — (XLSX) [file pgen.1006482.s007.xlsx]

## Sheet: Feuil1
Supplementary Table S3. Lists of the different breeds used to check candidate variants
Individual	Breed (One dog)	Phenotype		Pool	Breed (4 dogs by breed)	Phenotype
1	French Spaniel	Affected		Pool1	Airedale Terrier	Unaffected
2	French Spaniel	Unaffected		Pool2	Alaskan Malamute	Unaffected
3	French Spaniel	Affected		Pool3	American Cocker Spaniel	Unaffected
4	English Springer Spaniel	Affected		Pool4	American Staffordshire Terrier	Unaffected
5	English Springer Spaniel	Unaffected		Pool5	Anglo-Français de Petite Vénerie	Unaffected
6	French Spaniel	Carrier		Pool6	Barbet	Unaffected
7	German Shorthaired Pointer	Affected		Pool7	Borzoi	Unaffected
8	German Shorthaired Pointer	Carrier		Pool8	Fawn Brittany Basset	Unaffected
9	French Spaniel	Affected		Pool9	Basset Hound	Unaffected
10	Miniature Pinscher	Unaffected		Pool10	German Shepherd	Unaffected
11	Miniature Pinscher	Unaffected		Pool11	Australian Shepherd	Unaffected
12	Miniature Pinscher	Unaffected		Pool12	White Swiss Shepherd	Unaffected
13	Miniature Pinscher	Unaffected		Pool13	Beauceron	Unaffected
14	Miniature Pinscher	Unaffected		Pool14	Briard	Unaffected
15	Miniature Pinscher	Unaffected		Pool15	Picardy Sheepdog	Unaffected
16	Miniature Pinscher	Unaffected		Pool16	Berger hollandais	Unaffected
17	German Shorthaired Pointer	Carrier		Pool17	Dutch Sheperd Dog	Unaffected
18	German Shorthaired Pointer	Carrier		Pool18	Pyrenean Shepherd	Unaffected
19	German Shorthaired Pointer	Carrier		Pool19	Maltese	Unaffected
20	German Shorthaired Pointer	Unaffected		Pool20	Bichon Frisé	Unaffected
21	German Shorthaired Pointer	Carrier		Pool21	Border Collie	Unaffected
22	English Pointer	Unaffected		Pool22	English Bulldog	Unaffected
23	English Pointer	Unaffected		Pool23	American Bulldog	Unaffected
24	English Springer Spaniel	Unaffected		Pool24	French Bulldog	Unaffected
25	Pyrenean Shepherd	Unaffected		Pool25	Appenzeller	Unaffected
26	Irish Terrier	Unaffected		Pool26	Bernese Mountain Dog	Unaffected
27	American Akita	Unaffected		Pool27	Entlebucher Mountain Dog	Unaffected
28	German Shepherd	Unaffected		Pool28	German Shorthaired Pointer	Unaffected
29	German Shepherd	Unaffected		Pool29	Auvergne Pointer	Unaffected
30	Australian Shepherd	Unaffected		Pool30	Weimaraner	Unaffected
31	Pyrenean Shepherd	Unaffected		Pool31	Vizsla	Unaffected
32	Boxer	Unaffected		Pool32	Ariege Hound	Unaffected
33	French Pointer	Unaffected		Pool33	Bull Terrier	Unaffected
34	French Pointer	Unaffected		Pool34	Bullmastiff	Unaffected
35	Bullmastiff	Unaffected		Pool35	Cairn Terrier	Unaffected
36	BullTerrier	Unaffected		Pool36	Cane Corso	Unaffected
37	Cane Corso	Unaffected		Pool37	Standard Poodle	Unaffected
38	Standard Poodle	Unaffected		Pool38	Medium Poodle	Unaffected
39	Dalmatian	Unaffected		Pool39	Miniature Poodle	Unaffected
40	Doberman Pinscher	Unaffected		Pool40	Pug	Unaffected
41	English Pointer	Unaffected		Pool41	Cavalier King Charles Spaniel	Unaffected
42	Tibetan Spaniel	Unaffected		Pool42	Bruno Jura Hound	Unaffected
43	Golden retriever	Unaffected		Pool43	Lagotto Romagnolo	Unaffected
44	Great Anglo-French Hound	Unaffected		Pool44	Groenendael	Unaffected
45	Siberian Husky	Unaffected		Pool45	Malinois	Unaffected
46	Labrador Retriever	Unaffected		Pool46	Tervueren	Unaffected
47	Rottweiler	Unaffected		Pool47	Anatolian Shepherd Dog	Unaffected
48	Sharpeï	Unaffected		Pool48	Tatra Shepherd Dog	Unaffected
49	Long haired Daschund	Carrier		Pool49	Saint Bernard	Unaffected
50	Pyrenean Shepherd	Unaffected		Pool50	Saarloos Wolfdog	Unaffected
51	Irish Terrier	Unaffected		Pool51	Czechoslovakian Woldog	Unaffected
52	English Cocker spaniel	Unaffected		Pool52	Cocker Spaniel	Unaffected
53	English Cocker spaniel	Unaffected		Pool53	Collie	Unaffected
54	English Cocker spaniel	Unaffected		Pool54	Coton de Tulear	Unaffected
55	English Cocker spaniel	Unaffected		Pool55	Dalmatian	Unaffected
56	English Cocker spaniel	Unaffected		Pool56	Dobermann	Unaffected
57	Brittany	Unaffected		Pool57	Dogo Argentino	Unaffected
				Pool58	Dogo Canario	Unaffected
				Pool59	Great Dane	Unaffected
				Pool60	Dogue de Bordeaux	Unaffected
				Pool61	English Springer Spaniel	Unaffected
				Pool62	Brittany	Unaffected
				Pool63	French Spaniel	Unaffected
				Pool64	Great Swiss Mountain Dog	Unaffected
				Pool65	Great Anglo-French Hound	Unaffected
				Pool66	Griffon Nivernais	Unaffected
				Pool67	Wirehaired Pointing Griffon Korthals	Unaffected
				Pool68	Harrier	Unaffected
				Pool69	Hovawart	Unaffected
				Pool70	Siberian Husky	Unaffected
				Pool71	Irish Terrier	Unaffected
				Pool72	King Charles Spaniel	Unaffected
				Pool73	Landseer	Unaffected
				Pool74	Leonberger	Unaffected
				Pool75	Irish Wolfhound	Unaffected
				Pool76	Lhasa Apso	Unaffected
				Pool77	Arctic Wolf	Unaffected
				Pool78	Pyrenean Mastiff	Unaffected
				Pool79	Neapolitan Mastiff	Unaffected
				Pool80	Pyrenean Mountain Dog	Unaffected
				Pool81	Pekingese	Unaffected
				Pool82	Miniature Pinscher	Unaffected
				Pool83	English Pointer	Unaffected
				Pool84	Pudelpointer	Unaffected
				Pool85	Curly Coated Retriever	Unaffected
				Pool86	Flat Coated Retriever	Unaffected
				Pool87	Giant Schnauzer	Unaffected
				Pool88	Rottweiler	Unaffected
				Pool89	Samoyed	Unaffected
				Pool90	Miniature Schnauzer	Unaffected
				Pool91	Schnauzer	Unaffected
				Pool92	English Setter	Unaffected
				Pool93	Gordon Setter	Unaffected
				Pool94	Irish Setter	Unaffected
				Pool95	Shetland Sheepdog	Unaffected
				Pool96	Shih Tzu	Unaffected
				Pool97	Welsh Springer Spaniel	Unaffected
				Pool98	Staffordshire Bull Terrier	Unaffected
				Pool99	Dachshund	Unaffected
				Pool100	Newfoundland	Unaffected
				Pool101	Jack Russell Terrier	Unaffected
				Pool102	Parson Russel Terrier	Unaffected
				Pool103	Tibetan Terrier	Unaffected
				Pool104	Welsh Springer Spaniel	Unaffected
				Pool105	West Highland White Terrier	Unaffected
				Pool106	Whippet	Unaffected
				Pool107	Yorkshire Terrier	Unaffected
				Pool108	Boxer	Unaffected
				Pool109	French Spaniel	Affected
				Pool110	French Spaniel	Carrier
				Pool111	French Spaniel	Unaffected
				Pool112	French Spaniel	3 Affected + 1 Unaffected
				Pool113	French Spaniel	2 Affected + 2 Unaffected
				Pool114	French Spaniel	1 Affected + 3 Unaffected
				Pool115	French Spaniel	1 Carrier + 3 Unaffected
				Pool116	French Spaniel	2 Carrier + 2 Unaffected
				Pool117	French Spaniel	3 Carrier + 1 Unaffected
				Pool118	French Spaniel	1 Carrier + 3 Affected
				Pool119	French Spaniel	2 Carrier + 2 Affected
				Pool120	French Spaniel	3 Carrier + 1 Affected
