# Supplementary material for: A Point Mutation in a lincRNA Upstream of GDNF Is Associated to a Canine Insensitivity to Pain: A Spontaneous Model for Human Sensory Neuropathies
Source: PLoS Genet. 2016 Dec 29;12(12):e1006482. doi: 10.1371/journal.pgen.1006482 (PMC5198995; doi:10.1371/journal.pgen.1006482)
Supplement: S4 Table — (XLSX) [file pgen.1006482.s008.xlsx]

## Sheet: Feuil1
Supplementary Table S4. Tissues and Breeds used for RNA sequencing analyses
Tissue	Breed	#QC reads	#cufflink genes	#cufflins transcripts
Hair Follicule	Labrador Retriever	123954962	41163	66967
Nose 1	Labrador Retriever	141419727	48000	72495
Nose 2	Labrador Retriever	157095254	73513	100009
Nose 3	Labrador Retriever	174112574	46036	71785
Blood	Beagle	124024999	33126	54742
Brain	Beagle	103263435	35523	61130
Heart	Beagle	70370312	28161	49755
Kidney	Beagle	78682314	30559	53738
Liver	Beagle	80986110	29711	51687
Lung	Beagle	64034061	30558	54781
Muscle	Beagle	75745799	27757	48633
Ovary	Beagle	74894725	37470	63828
Skin	Beagle	64958916	99764	119761
Testis	Beagle	74716677	37616	65498
Brain	Beagle	136631862	36198	61671
Kidney	Beagle	150550313	30968	54417
Skin	Beagle	143450521	35784	61763
Adrenal Gland	Bernese Mountain Dog	141460845	38598	63238
Cerebellum	Belgian Shepherd	117125964	50118	77334
Cerebellum	Great Swiss Mountain Dog	104709077	47854	74328
Cortex	Belgian Shepherd	93690415	40714	67346
Gut-Colon	Bernese Mountain Dog	131685908	37952	63401
Jejunum	Labrador Retriever	128287468	32239	55941
Keratinocyte	Beagle	144643318	32821	55110
Mammary Gland	Great Swiss Mountain Dog	120553032	39165	66057
Olfactory Bulb	Great Swiss Mountain Dog	117053259	35076	60954
Pancreas	Belgian Shepherd	182352314	28233	47792
Retina	Border Collie	134143716	39298	65883
Skin	Beagle	147885569	33506	58344
Skin	Great Swiss Mountain Dog	143912371	35036	60729
Spinal Cord	Great Swiss Mountain Dog	115839260	34726	60845
Spleen	Belgian Shepherd	164668098	42328	68363
Thymus	Saluki	131070878	37657	62516
	Total	3957974053	245276	81363
