# Supplementary material for: A Point Mutation in a lincRNA Upstream of GDNF Is Associated to a Canine Insensitivity to Pain: A Spontaneous Model for Human Sensory Neuropathies
Source: PLoS Genet. 2016 Dec 29;12(12):e1006482. doi: 10.1371/journal.pgen.1006482 (PMC5198995; doi:10.1371/journal.pgen.1006482)
Supplement: S5 Table — (XLSX) [file pgen.1006482.s009.xlsx]

## Sheet: Feuil1
Supplementary Table S5. Expression values (RPKM) for the Acral Mutilation Syndrom locus and candidate receptors
Tissue	Breed	GDNF-AS (XLOC_061620)	GDNF	WDR70	NUP155	C5orf42	NTRK1	NTRK2	NTRK3	GFRA1	GFRA2	GFRA3	GFRA4	GFRAL	BDNF	BDNF-AS
Hair Follicule	Labrador Retriever	0.019	0.151	6.225	3.995	3.973	0.147	7.956	1.405	0.118	2.277	0.221	0.284	0	0.469	0
Nose 1	Labrador Retriever	0.086	0.114	7.259	4.939	3.655	0.036	12.978	0.354	0.006	0.005	0.012	0.149	0	0.258	0.003
Nose 2	Labrador Retriever	0.064	0.164	6.393	7.246	2.957	0.054	5.895	0.23	0.411	0.627	0.307	0.174	0	0.601	0.003
Nose 3	Labrador Retriever	0.139	0.154	7.422	6.121	2.916	0.035	12.049	0.436	1.031	0.03	0.123	0.058	0	0.488	0.01
Blood	Beagle	0.005	0.068	7.02	2.911	1.014	0.035	0.048	0.073	11.472	2.738	6.352	1.068	0	0	0
Brain	Beagle	0.051	0.172	5.037	2.373	2.456	0.528	32.232	3.959	0.438	2.437	0.802	0.788	0.01	3.585	0.22
Heart	Beagle	0	0.007	7.86	4.463	2.591	0	0.177	0.084	0.766	0.333	2.689	0.54	0	0.518	0
Kidney	Beagle	0.07	1.234	5.599	3.837	2.973	1.381	0.112	0.095	0.839	1.012	2.737	0.202	0	0.073	0
Liver	Beagle	0.003	0.008	5.914	4.141	1.094	0.013	0.06	0.074	2.712	2.945	5.03	0.681	0	0.024	0
Lung	Beagle	0.003	0.023	5.306	5.206	3.248	0.026	0.696	0.401	3.04	3.99	15.194	2.091	0	0.15	0
Muscle	Beagle	0.003	0.204	13.038	4.82	1.827	0.014	1.393	0.229	1.819	3.233	1.277	1.321	0	0.42	0
Ovary	Beagle	0.165	0.641	4.458	3.492	2.571	0.551	0.942	0.716	0.917	1.567	1.391	0.481	0	0.07	0
Skin	Beagle	0.035	0.085	12.06	0.409	0.968	0.232	2.882	0.515	0.208	1.015	1.201	0.952	0	0.037	0
Testis	Beagle	0.013	0.148	15.149	7.721	3.511	0.131	0.914	0.204	1.812	4.688	1.437	2.245	0	0.099	0.015
Brain 2	Beagle	0.044	0.1	5.302	2.06	2.336	0.471	33.712	3.935	0.892	4.808	1.379	1.757	0.017	3.318	0.182
Kidney 2	Beagle	0.081	1.883	5.949	3.053	2.383	2.774	0.11	0.116	0.968	1.05	2.976	0.498	0	0.158	0
Skin 2	Beagle	0.065	0.127	6.711	3.418	1.7	0.329	4.671	0.802	2.367	5.54	1.134	0.477	0	0.415	0
Adrenal Gland	Bernese Mountain Dog	0.003	0.242	6.968	4.227	2.076	0.145	0.348	13.825	1.699	0.391	1.649	0.582	0	0.948	0.083
Cerebellum	Belgian Shepherd	0.012	0.07	4.551	4.279	3.33	0.34	17.19	9.739	0.031	0.102	0	0.023	0	3.278	1.004
Cerebellum	Great Swiss Mountain Dog	0.006	0.086	5.589	5.057	3.984	0.101	12.693	8.348	0.07	0.036	0.062	0.007	0	3.259	0.841
Cortex	Belgian Shepherd	0.114	0.139	4.64	3.143	2.698	0.008	33.938	3.262	0.899	4.145	1.171	1.025	0.042	2.469	0.204
Gut-Colon	Bernese Mountain Dog	0.11	1.144	6.659	4.4	2.28	0.019	0.619	0.18	0.441	2.34	1.551	0.894	0	0.058	0
Jejunum	Labrador Retriever	0.001	0.336	9.988	5.575	1.101	0	0.102	0.066	0.47	0.899	4.038	0.354	0	0.021	0
Keratinocyte	Beagle	0.004	0.121	10.24	14.157	3.64	0.008	0.228	0.151	0.889	1.411	1.668	0.077	0	0.108	0
Mammary Gland	Great Swiss Mountain Dog	0.143	0.245	7.337	6.524	3.872	0.703	5.477	1.111	3.653	4.054	0.642	1.948	0	0.098	0
Olfactory Bulb	Great Swiss Mountain Dog	0.849	0.847	8.639	4.27	1.985	0.077	54.337	1.829	0.085	1.595	0.198	2.668	0.115	0.749	0.076
Pancreas	Belgian Shepherd	0.008	0.239	4.357	4.935	1.538	6.991	0.608	0.074	1.083	2.581	1.621	2.842	0	0.402	0
Retina	Border Collie	0.035	0.296	5.677	3.273	2.723	0.342	5.116	4.456	2.9	3.871	1.127	0.853	0	3.435	0.156
Skin 3	Beagle	0.045	0.122	8.833	5.606	2.68	0.519	8.531	0.56	0.104	1.709	0.151	0.098	0	0.229	0
Skin	Great Swiss Mountain Dog	0.04	0.028	9.952	8.187	2.617	0.385	3.278	0.901	2.683	0.351	1.192	1.002	0	0.386	0
Spinal Cord	Great Swiss Mountain Dog	0.007	0.057	7.076	3.999	2.277	0.146	52.871	2.331	0.252	0.555	0.882	0.123	0.097	0.433	0.033
Spleen	Belgian Shepherd	0.732	4.661	5.129	5.337	3.457	0.158	5.461	1.935	1.544	1.26	0.732	0.722	0	0.016	0
Thymus	Saluki	0.013	0.179	12.785	6.531	1.835	0.43	0.658	0.193	0.053	0.319	15.402	0	0	0.839	0
Highest values for the canine GDNF-AS expression		Highest values for the other genes
