# Supplementary material for: A Point Mutation in a lincRNA Upstream of GDNF Is Associated to a Canine Insensitivity to Pain: A Spontaneous Model for Human Sensory Neuropathies
Source: PLoS Genet. 2016 Dec 29;12(12):e1006482. doi: 10.1371/journal.pgen.1006482 (PMC5198995; doi:10.1371/journal.pgen.1006482)
Supplement: S6 Table — (XLSX) [file pgen.1006482.s010.xlsx]

## Sheet: Feuil1
Supplementary Table S6. Primers used for this project
Method	Name	Forward	Reverse	Size (bp)
Sanger sequencing	Mutation validation-AMS variant	GATTTCATGTGTGAGGGCATC	GAAAATTAGCATTTTGTGTGGTTT	385
Sanger sequencing	GDNF-Promoter	GGCACCGCGGCCAAGTTCAG	CCCAGCCAGGAGCCCCATCC	761
Sanger sequencing	GDNF-5'UTR	CGCTGAGCGCTCTCCCTGCAC	CGGGCCGCTCTCCCACTTACC	728
Sanger sequencing	GDNF-5'UTR-Exon 1	GCTGCCCGGACCTCGCTTTC	CGCCATCCGCCCCCTTCC	304
Sanger sequencing	GDNF-Exon 2	CGCGTCCGCGGGTCTGTC	GGGAACGGTTCTTACAGTCACTGCTC	224
Sanger sequencing	GDNF-Exon 3	CCCCTAGGCTGACCTTCG	AAACATTTCCTGGGAACCTTG	658
Sanger sequencing	GDNF-Exon 3 (end)	AGTAGAAGGCTGGCGAGTGAC	GGTATGTCTCCGCTGAGTGAC	630
Sanger sequencing	GDNF-3'UTR (1)	GGCGGATGCACTTGAAAC	AAGCTGAAATCGGGGAGATT	863
Sanger sequencing	GDNF-3'UTR (2)	TACATGTGCTCGCAAAAATGC	ACTGTGGCCCCAAGGTGA	613
Sanger sequencing	GDNF-3'UTR (3)	TTCTAGGGAAACATGCTCGTG	AAGTTGTGCAAGGGAGCAGA	581
Sanger sequencing	GDNF-3'UTR (4)	ACCTACTGGCCTCCCTCAAAT	GATAGGTTGTGGCGAGCTGAT	849
Sanger sequencing	GDNF-AS (spanning the 2 last exons)	GGTGTCAGCTGGAAGAATTGA	TGGTAGTATGTTGCTCGTGAAAT	119
qRT-PCR (dog)	GDNF-AS	GATATAGCCGTGTTCGCCAAA	CGGTGGCAGAAATTGTCACAT	119
Cloning (pTal-Luc vector)	Clone	tctctatcgataggtacTGCCCATCCTTCTTCACAATG	tcggggcggcagatcATGAAGAATACAGCTTGTCAA	2359
